# Supplementary material for: Human loss-of-function variants in the serotonin 2C receptor associated with obesity and maladaptive behavior
Source: Nat Med. 2022 Dec 19;28(12):2537–46. doi: 10.1038/s41591-022-02106-5 (PMC9800280; doi:10.1038/s41591-022-02106-5)
Supplement: Supplementary file 2 — Cell surface expression and signaling properties of 5HT2CR mutants. Generic amino acid residues are according to the numbering scheme proposed by GPCRdb (gpcrdb.org). Variants are classified as LOF, WT-like (-) or gain-of-function (GOF). EC50 and maximum response (5-HT efficacy) measured for a given variant relative to WT (Emax); inositol monophosphate (IP-1); half-maximal inhibitory concentration of 5-HT (IC50); relative number of binding sites compared to WT (Bmax); ratio between EC50 or IC50 measured for a given variant compared to WT (Fmut). Differences between WT and mutant receptors were compared using two-tailed Student’s t-test with Welch correction; *P < 0.05, **P < 0.01, *** P < 0.001, NS, not significant. Phenotypes in carriers of HTR2C variants in the UK Biobank. UK Biobank carriers of HTR2C variants found in people with severe early-onset obesity and functionally characterized in this study, shown by genotype and availability of Mental Health questionnaire data. [file 41591_2022_2106_MOESM2_ESM.xlsx]

## Sheet: Supplementary Table 1
	HTR2C variant	GPCRdb residue #	domain	cell surface expression [%WT] - ELISA							cell surface expression [%WT] - Fluorescence Microscopy							Gq/11 signalling (IP-1 accumulation)															b-arrestin-1 coupling															b-arrestin-2 coupling
																		potency (EC50) [nM]							Fmut (varEC50/WTEC50)	efficacy (Emax) [%WT]							potency (EC50) [nM]							Fmut (varEC50/WTEC50)	efficacy (Emax) [%WT]							potency (EC50) [nM]
				mean		SEM	n	t-test	p	effect	mean		SEM	n	t-test	p	effect	mean		SEM	n	t-test	p	effect		mean		SEM	n	t-test	p	effect	mean		SEM	n	t-test	p	effect		mean		SEM	n	t-test	p	effect
	WT			100		N/D	7				100		N/D	7				6.581	±	1.727	7				N/D	100	±	N/D	7				79.15	±	8.498	4				N/D	100	±	N/D	4				68.584	±
	V2L		N term	83.21	±	3.929	4	*	0.0235326	LoF	99.2495	±	4.809	3	ns	0.89031		8.963	±	3.06	4	ns	0.528128		1.36195	97.83	±	7.875	4	ns	0.801676		90.16	±	9.739	4	ns	0.427496		1.1391	45.23	±	1.872	4	***	8.77178e-05	LoF	100.366	±
	N6K		N term	102.028	±	2.791	4	ns	0.520183		101.159	±	5.002	3	ns	0.838265		8.775	±	1.113	4	ns	0.313496		1.33338	99.23	±	7.266	4	ns	0.922797		75.22	±	14.31	4	ns	0.822961		0.950347	87.66	±	9.585	4	ns	0.288263		68.162	±
	A7V		N term	95.92	±	1.464	4	ns	0.0686107		101.084	±	3.706	3	ns	0.797368		10.8	±	2.265	4	ns	0.185775		1.64109	82.4	±	6.548	4	ns	0.0746608		89.37	±	14.53	4	ns	0.571014		1.12912	88.42	±	8.987	4	ns	0.28775		52.362	±
	V61I	V1.40x40	TM1	123.35	±	6.313	4	*	0.0343087	GoF	102.439	±	3.091	3	ns	0.512752		7.75	±	1.702	4	ns	0.642494		1.17763	100.9	±	6.919	4	ns	0.902903		103.5	±	15.17	4	ns	0.223555		1.30764	64.6	±	3.062	4	**	0.00138908	LoF	134.254	±
	I97V	I2.48x48	TM2	110.35	±	3.744	4	ns	0.0698739		98.6235	±	2.529	3	ns	0.640855		9.602	±	0.7389	4	ns	0.147008		1.45905	102.7	±	7.11	4	ns	0.729185		126.6	±	20.68	4	ns	0.101331		1.59949	77.31	±	6.398	4	*	0.0381997	LoF	159.88	±
	A171V	A4.42x42	TM4	104.24	±	3.093	4	ns	0.263973		105.39	±	2.427	3	ns	0.156496		4.006	±	0.2264	4	ns	0.188091		0.608722	91.24	±	10.77	4	ns	0.476185		49.92	±	10.7	4	ns	0.0785648		0.630701	50.53	±	1.3	4	***	3.99687e-05	LoF	86.054	±
	V208M	V45.51x51	ECL2	114.45	±	5.021	4	ns	0.0636336		113.921	±	6.842	3	ns	0.178861		5.339	±	0.5377	4	ns	0.513969		0.811275	86.14	±	9.016	4	ns	0.222026		169.8	±	19.63	4	*	0.0127241	LoF	2.14529	95.32	±	7.679	4	ns	0.584915		160.956	±
	N213T	N5.37x38	TM5	98.6075	±	9.033	4	ns	0.887276		101.786	±	3.26	3	ns	0.638826		4.558	±	3.032	3	ns	0.598386		0.6926	94.67	±	5.313	3	ns	0.421869		96.43	±	14.87	4	ns	0.36138		1.21832	118.6	±	8.979	4	ns	0.130034		57.425	±
	S260G		ICL3	95.4175	±	1.914	4	ns	0.0964175		104.323	±	6.236	3	ns	0.559847		4.326	±	1.588	3	ns	0.370962		0.657347	102.2	±	1.32	3	ns	0.229818		80.35	±	11.99	4	ns	0.937734		1.01516	68.05	±	3.838	4	**	0.00363175	LoF	72.984	±
	C266R		ICL3	97.195	±	1.713	4	ns	0.200073		103.719	±	4.571	3	ns	0.501316		3.47	±	1.121	3	ns	0.169626		0.527275	106.9	±	11.65	3	ns	0.613489		68.12	±	2.711	4	ns	0.290732		0.860644	79.64	±	4.882	4	*	0.0250986	LoF	47.534	±
	Q282H		ICL3	111.575	±	4.697	4	ns	0.0905052		104.325	±	5.311	3	ns	0.500966		5.719	±	1.397	4	ns	0.707164		0.869017	98.06	±	9.416	4	ns	0.850525		79.2	±	17.05	4	ns	0.997921		1.00063	74.53	±	7.242	4	*	0.0389794	LoF	58.996	±
	F327L	F6.51x51	TM6	53.0325	±	3.978	4	**	0.00130644	LoF	52.0182	±	10.19	3	*	0.0422963	LoF	39.95	±	3.699	4	**	0.000849747	LoF	6.07051	71.1	±	3.767	4	**	0.00675076	LoF	271.5	±	37.8	4	*	0.0124496	LoF	3.4302	26.61	±	1.722	4	***	2.84136e-05	LoF	145.26	±
	T419A		C term	96.6475	±	7.914	4	ns	0.700393		107.183	±	8.414	3	ns	0.483212		4.091	±	1.837	3	ns	0.363969		0.621638	113.8	±	4.966	3	ns	0.699803		85.48	±	13.24	4	ns	0.703406		1.07997	77.03	±	5.657	4	*	0.0269363	LoF	105.48	±
			Legend
			Cell surface expression and signaling properties of 5HT2CR mutants. Generic amino acid residues are according to the numbering scheme proposed by GPCRdb (gpcrdb.org). Variants are classified as Loss-of-Function (LoF), WT-like (-) or Gain-of-Function (GoF). Half maximal effective concentration (EC50); maximum response (5-HT efficacy) measured for a given variant relative to WT (Emax); inositol mon…
[truncated: 25 more columns]

## Sheet: Supplementary Table 2
			HTR2C variants identified in people with severe early onset obesity 1	UK Biobank 200K exomes, unrelated White British people (N=153,352)
				Variant identifier 2	N=83,864 females Heterozygous carriers (n)	N=69,488 males Hemizygous carriers (n)	Mental Health questionnaire (N=53,174 people)
							N=29,961 females Heterozygous carriers (n)	N=23,213 males Hemizygous carriers (n)
			V2L	-	-	-	-	-
			N6K	-	-	-	-	-
			A7V	chrX_114726956_C_T	4	9	3	-
			A7E 3	chrX_114726956_C_A	5	1	-	1
			V61I	chrX_114731439_G_A	17	7	6	4
			I97V	chrX_114731547_A_G	1	-	1	-
			A171V	chrX_114848165_C_T	210	68	87	25
			V208M	chrX_114906660_G_A	-	-	-	-
			N213T	chrX_114906676_A_C	-	-	-	-
			S260G	chrX_114906816_A_G	1	-	1	-
			C266R	-	-	-	-	-
			Q282H	chrX_114906884_A_C	5	2	2	1
			F327L	chrX_114907017_T_C	4	2	1	-
			T419A	chrX_114907293_A_G	168	91	64	30
			Footnotes
			1. Variants found in GOOS cohort and functionally characterised (Table 1, Supplementary Table 1, Figures 1 and 3, and Extended Data Figure 2).
			2. UK Biobank variant identifier is shown as CHROM_POS_REF_ALT with respect to genome build GRCh38/hg38.
			3. Variant A7E was not found in this severe early-onset obesity dataset but modifies the same protein residue (A7) as A7V.
			Legend
			UK Biobank carriers of HTR2C variants found in people with severe early-onset obesity and
			functionally characterised in this study, shown by genotype and availability of Mental Health questionnaire
			data.
