# Supplementary material for: Human loss-of-function variants in the serotonin 2C receptor associated with obesity and maladaptive behavior
Source: Nat Med. 2022 Dec 19;28(12):2537–46. doi: 10.1038/s41591-022-02106-5 (PMC9800280; doi:10.1038/s41591-022-02106-5)
Supplement: Source Data Fig. 3 — Statistical Source Data. [file 41591_2022_2106_MOESM3_ESM.xlsx]

## Sheet: Figure 3a
	Cell Surface Expression (ELISA)
		WT	V2L	N6K	A7V	V61I	I97V	A171V	V208M	N213T	S260G	C266R	Q282H	F327L	T419A
		100	84.38	98.58	93.11	140.9	108.1	104.1	107.4				121.8	63.25
		100	87.64	102.3	94.05	111	110.2	112.9	105				111.7	44.14
		100	89.03	97.43	96.96	119.3	102.6	101.3	119				113.7	50.7
		100								94.26	96.24	96.04			105.5
		100								93.59	95.25	102.3			87.34
		100								82.18	99.73	95.12			79.75
		100	71.79	109.8	99.56	122.2	120.5	98.66	126.4	124.4	90.45	95.32	99.1	54.04	114

## Sheet: Figure 3b
	Cell Surface Expression (Fluorescence)
		WT	V2L	N6K	A7V	V61I	I97V	A171V	V208M	N213T	S260G	C266R	Q282H	F327L	T419A
		100	108.8	110.584	103.598	108.339	99.3792	101.096	127.388	107.218	107.155	106.051	106.968	46.6318	103.432
		100	93.4902	93.543	93.7897	97.8922	102.577	109.497	105.088	102.194	113.426	110.209	111.913	71.741	123.264
		100	95.4577	99.351	105.866	101.085	93.914	105.578	109.286	95.9461	92.388	94.8977	94.0945	37.6817	94.8516

## Sheet: Figure 3c
	ER-to-cytoplasm ratio
		WT	F327L
		100	149.787
		100	168.845
		100	175.203

## Sheet: Figure 3e
	IP1 accumulation
			mock								WT								V2L					N6K					A7V					V61I					I97V					A171V					V208M
		0	-2.03635	-2.88827	-4.38954	0.599887	-11.7187	-1.28242	-11.7408		1.92702	-0.524207	-0.207805	-1.59593	-0.07106	-4.58008	0.361797		-0.451004	-6.65707	-1.87537	-3.27108		-3.1297	1.01758	-1.38793	-2.2524		-3.81304	-2.16877	2.63988	-3.588		-3.59437	-9.3295	-0.695247	-2.59196		-7.20241	-9.84343	-3.72252	-6.48557		-5.17972	-7.95902	0.407911	-3.02207		-7.22974
		-10	-8.62375	-11.0426	-5.03091	-3.65591	-13.0781	-1.55241	-13.3096		0.287003	-4.37866	1.04928	-1.91285	1.19566	1.67776	4.42801		-0.533005	-8.71279	1.84458	-1.84493		-3.7857	-7.78772	0.125708	-1.05263		-1.89969	-9.70637	0.921008	-3.18053		-0.505672	-10.3916	0.664459	0.192416		-5.23439	-10.2888	-1.84971	-3.29372		0.068334	-6.69134	1.9472	1.41483		-1.70835
		-9	-9.17042	-11.2824	-4.74871	-8.68138	-13.109	-1.35956	-12.3171		20.5685	10.4738	16.4422	12.2128	30.7319	13.316	36.1893		20.2952	-0.113065	15.5186	10.6282		7.88575	7.35601	14.2359	9.76797		5.78106	-1.44928	9.59234	5.30843		11.7944	0.983314	16.8783	17.7363		5.12505	-2.20304	8.8227	9.22467		7.50307	9.44599	18.315	21.6072		6.76507
		-8	-7.14774	-9.3295	-6.31366	-6.44029	-13.5725	-2.92161	-12.2531		60.1749	39.3566	60.8251	59.0719	90.1134	49.8988	81.0777		55.6376	35.7591	61.5177	54.318		40.6314	53.6437	54.7705	60.5207		40.0847	38.5	41.9944	37.159		51.5102	42.5087	58.5418	65.7046		45.0321	41.9262	50.5888	59.5925		49.2142	59.7081	71.7027	76.2988		44.0208
		-7.5	-7.36641	-2.20304	-5.26181	-6.19128	-13.7578	-0.202488	-11.7408		84.0645	63.7681	81.939	89.1794	108.187	82.1425	95.2934		76.0558	65.6354	90.4821	94.3633		61.8696	74.5092	76.4489	86.5761		58.3982	58.8173	62.2617	65.2971		70.7257	72.6933	88.5323	89.9038		64.6577	75.3658	76.0384	90.6961		60.6396	77.6955	101.539	112.156		62.717
		-7	-4.79705	-7.85624	-4.67175	-5.35371	-13.3871	-3.71227	-12.6373		89.7226	97.636	98.7686	105.818	109.578	99.5372	107.204		78.9531	94.6894	107.953	108.874		73.3224	92.3253	90.9695	103.305		65.0677	75.0231	77.6033	77.5439		81.3858	86.6722	112.956	107.47		75.9464	93.6616	91.8161	113.198		66.079	93.8671	98.8199	108.444		71.4637
		-6	8.56908	-2.64844	-2.67067	3.31636	-14.0977	-0.183203	-13.95		99.754	102.21	98.7429	109.281	94.1607	98.8622	96.254		77.3951	109.696	112.904	106.452		81.1125	111.855	100.18	124.177		67.391	79.854	72.2158	76.5705		84.1465	101.782	109.98	109.553		86.5519	95.4774	114.008	140.702		65.1496	89.6187	118.112	115.257		72.7211
log [5-HT] (M)		-5	5.61706	-3.67629	-0.387389	4.40294	-11.1626	0.626748	-12.125		99.508	92.9592	97.4602	82.7731	89.7735	95.9502	96.1899		63.5643	104.42	92.2266	92.4392		77.0671	112.882	92.2779	87.9343		66.6803	109.319	84.9406	86.5761		74.7438	109.045	109.852	89.1568		83.6545	99.8287	101.231	95.5857		56.2936	75.7769	91.8418	99.5699		45.8795
[truncated: 23 more columns]

## Sheet: Figure 3f
	b-arrestin-1 recruitment
			WT					V2L					N6K					A7V					V61I					I97V					A171V					V208M					N213T					S260G
		0	0.70653	0.264563	0	1.86803		0	0	0.00131668	1.86209		1.08164	0	0.886688	1.77886		0.262575	0	0.917639	0		0	0	0.408857	0		0	0.360081	0	0.757973		0.304686	0	0.442561	0.451219		2.09558	0	0.26755	1.98752		2.82029	1.39883	0.0914753	12.0184		0	0
		-10	0.331364	0.589294	0.646497	1.47047		0.0756549	1.0744	0	0.289558		0	0.267802	0	3.42174		0	0.564088	0.883053	4.00154		0.0489887	0.533421	0	0.446713		1.81127	0	0.132161	0		0	0.382173	0	0		0	0.259332	0.295573	2.18526		0	0	0	6.03444		1.22717	0.505295
		-9	1.27999	0.921817	1.08835	0		0.329448	0.749512	0.451182	0		0.791079	2.27435	0.663845	4.05914		1.14526	1.31026	0	1.1874		0.240613	0.78875	0.58714	1.08795		1.54435	0.569259	0.32071	1.31483		3.05126	2.05431	0.651523	0.74134		2.02782	1.4232	0	0		0.928529	1.12443	0.152877	0		1.24388	0.464235
		-8	8.96886	6.3433	5.28825	7.79171		6.78936	2.14238	2.36322	3.73245		8.08044	8.04845	6.49301	0		7.00517	5.08654	6.40416	5.77324		5.59526	3.84022	2.28987	7.06781		7.49121	2.62996	2.51898	4.67393		8.16025	6.75096	5.59643	10.2457		6.67024	2.95359	1.83341	2.00671		7.67141	9.8602	8.10246	15.0437		6.71406	4.84294
		-7.5	25.8263	23.989	26.2543	31.1619		14.3978	10.8726	8.61656	9.49552		28.7403	32.3881	22.291	21.7415		23.225	24.7364	21.0439	25.8695		12.8258	12.6428	12.1389	11.7729		16.6229	10.3168	10.5078	19.9591		16.1214	22.1166	16.0766	24.9883		11.5795	11.5863	9.68196	16.3177		36.2453	28.705	23.9771	30.7738		17.9235	15.6877
		-7	57.2246	54.35	54.0508	54.8318		28.321	23.9339	25.363	24.0213		48.9535	59.9237	52.9823	55.5151		44.8905	49.7295	46.2943	49.4599		32.2963	31.3508	35.9115	40.2383		36.8228	31.4657	29.7868	50.3971		31.642	38.6062	28.8467	46.4843		39.0725	33.665	25.1181	41.9755		59.2969	73.2198	54.6378	67.562		36.7674	38.6164
		-6	86.2191	92.6605	90.4788	110.518		46.0779	39.8549	30.6204	43.6377		54.2364	89.0618	84.3632	60.9367		69.7119	81.7522	75.9345	95.0409		57.4475	60.7613	49.7211	63.0787		62.2113	72.3705	54.3671	80.2909		49.4903	53.0484	48.7164	46.6545		101.02	66.3708	83.448	95.3053		120.494	112.293	95.4031	101.13		63.9097	72.6321
log [5-HT] (M)		-5	103.129	97.7918	99.8352	85.0593		45.4144	47.2088	43.6079	46.5895		81.3828	108.184	111.221	73.0623		63.0781	97.3659	78.2643	110.874		51.5978	64.2445	79.3797	59.7154		85.782	82.3963	56.143	83.165		42.0107	48.8906	51.8101	49.4474		111.681	80.9516	82.3941	84.4833		138.025	128.532	117.047	84.8834		69.2287	71.5525
[truncated: 18 more columns]

## Sheet: Figure 3g
	b-arrestin-2 recruitment
			WT						V2L						N6K						A7V						V61I						I97V						A171V						V208M
		0	11.6743	14.2206	4.80586	3.81997	0.484006		0.606846	0	2.29635	0	5.07529		0.570043	2.22966	0	0	1.50261		2.36597	0	9.12556	5.78293	0		7.99697	0	5.16701	3.44504	0		0	0.247865	0	0	0		2.24503	0	0	0	0.144916		6.72508	0	1.21665	6.20397	0
		-10	0	7.45283	8.82689	0	1.50928		0	2.35924	2.20926	0.414928	2.7497		1.75749	0	0.43943	4.93977	8.54806		0.894055	6.49346	0	0	1.33039		3.97623	2.12546	4.46657	0	1.32879		1.81742	0.669616	0.264828	2.53332	0.687251		0	1.9488	2.82007	9.30432	0.0422236		1.08443	0.377156	3.30928	2.53576	2.59701
		-9	5.1201	6.88681	6.92248	2.64955	0.972945		0.269648	1.33492	0	2.84589	0		0	15.3257	1.09093	4.45451	0		0	1.68656	6.18476	8.80394	1.38459		0	5.03047	2.92634	1.77884	0.286166		0.97362	6.82009	0.227609	7.86857	1.44062		3.50173	6.54657	1.66005	3.19801	0		0	7.60993	0	0	0.519365
		-8	11.0858	15.7148	18.3381	19.3532	11.1716		5.03115	3.79072	1.12363	7.39533	4.43033		7.86155	14.9505	5.91825	17.0973	15.9713		3.20127	17.8064	2.77362	21.3013	9.59433		4.49457	12.1066	0	8.92074	4.22046		7.16929	0	7.13352	15.9653	5.37787		8.50889	18.0347	6.22629	10.7526	7.90832		4.35892	10.4419	4.63482	4.43807	5.10119
		-7.5	23.5383	27.6842	34.59	34.2984	32.1269		6.73124	7.48743	5.81006	15.8183	9.17436		25.4029	30.9799	19.4962	40.1652	37.7782		14.9506	29.9017	32.5583	33.624	26.5752		8.0664	17.0974	14.9551	17.4035	18.8457		8.54533	14.0202	16.9726	20.7362	18.8064		9.03808	20.9202	13.845	14.4824	22.5095		7.87826	22.5996	16.5356	10.1913	21.7234
		-7	68.5055	62.2992	86.2716	65.0918	53.8066		9.92268	16.1872	5.39012	28.9627	28.2901		29.9332	25.776	41.7676	68.4767	70.8332		28.9506	33.3567	47.9231	55.8705	62.0556		20.6456	21.4441	10.0364	39.4548	40.6202		18.7235	23.7818	26.2415	42.8818	39.9347		14.4402	17.5338	23.8814	21.7542	39.3507		18.141	56.0693	54.7866	17.4984	64.7311
		-6	90.6545	86.9126	108.687	97.2704	88.6453		21.0639	18.0432	13.1707	23.974	41.474		54.2433	47.8122	68.4811	84.918	99.111		35.2323	57.4824	65.3719	66.2927	105.18		36.502	40.9703	20.8395	57.6098	69.7382		28.5457	42.2541	49.269	75.5908	86.3542		20.5968	51.9758	26.5589	30.0674	59.7365		36.9785	84.2613	63.5073	79.1148	111.126
log [5-HT] (M)		-5		102.538	80.6057	97.413	102.377			24.8839	6.13958	40.7905	68.0393			61.9384	58.2129	105.634	132.627			65.0799	37.1924	45.0946	154.499			62.8809	9.68551	56.8806	86.9572			69.4637	37.9451	84.2792	106.316			46.1324	24.4723	46.7684	89.386			109.294	86.488	90.546	128.313

## Sheet: Figure 3h
	3H Mesulergine binding
			mock				WT				F327L
		0	-11.5195	-18.8791	-6.51308		91.4237	91.0029	103.271		184.509	151.917	150.484
		-11	-0.394311	1.32743	6.42776		125.785	103.392	112.799		171.412	173.304	171.246
		-10	-13.7727	-19.174	-10.7793		79.8761	91.0029	68.43		140.29	152.36	126.308
		-9	-10.6746	-10.767	-4.37998		101.422	102.655	82.6507		136.347	129.204	131.143
		-8.5	-15.8851	-27.2861	-9.35722		90.0155	108.85	65.1593		140.853	132.448	128.584
		-8	-11.097	-10.3245	-8.21957		74.2431	95.7227	65.7281		127.475	119.912	104.124
		-7.5	-17.9975	-11.7994	-9.35722		38.7551	50.7375	26.9056		106.633	114.012	94.5961
		-7	-19.6874	-29.2035	-8.7884		17.913	17.8466	22.4972		52.9785	53.5398	44.2548
		-6.5	-21.6589	-25.0737	-12.3436		-0.394311	-3.39233	6.28555		36.6427	35.1032	24.9147
		-6	-14.0544	-20.059	-5.51763		3.68962	-1.32743	5.57452		24.8134	28.0236	13.2537
		-5	-14.8993	-12.3894	-6.37088		3.97127	2.80236	7.99204		20.4478	16.5192	-0.682594
log [5-HT] (M)		-4	-8.98465	-13.5693	-3.38453		-4.05577	-0.737463	1.1661		-12.6461	-23.7463	-18.0319
