# Supplementary material for: Human loss-of-function variants in the serotonin 2C receptor associated with obesity and maladaptive behavior
Source: Nat Med. 2022 Dec 19;28(12):2537–46. doi: 10.1038/s41591-022-02106-5 (PMC9800280; doi:10.1038/s41591-022-02106-5)
Supplement: Source Data Fig. 4 — Statistical Source Data. [file 41591_2022_2106_MOESM4_ESM.xlsx]

## Sheet: Figure 4a
	Body weight (chow)
				WT											Htr2cF327L/Y
		5		19.5	19.12	20.6	17.35	19.86	21.43	19.6	20.76	19.92	19.81		20.9	19.21	20.73	19.27	19.17	19.76	20.98	18.9	19.17	21.45
		6		19.7	19.8	21	18.4	20.3	22.3	20.6	22.32	21.8	21.05		21.72	19.33	21.07	19.66	20.4	20.2	22.6	19.89	19.3	22
		7		21.06	21.8	22.5	19.8	20.9	23.17	23.07	22.44	24.19	22.72		22.8	20.1	22.06	20.3	21.83	21.34	23.6	20.9	20.7	22.9
		8		21.9	22.9	23.3	20.98	21.9	24.4	24.12	23	24.8	23.47		24.78	21.96	23.46	20.95	23.25	22.1	25.03	21.9	22.32	24.6
		9		22.78	23.74	24.99	21.9	22.14	24.8	25.38	24.56	26.05	24.15		27.05	22.54	23.87	21.95	23.95	22.82	25.05	23.5	23.8	26.5
		10		23.04	24.03	25.5	22.55	23.34	25.78	26.69	25.72	26.21	25.46		28.96	24.18	25.01	22.49	24.06	23.65	27.42	24.14	24.87	26.93
		11		23.56	25.01	26	24.14	24.05	26.67	27.7	26.3	27.68	26.2		29.74	25.45	25.8	23.5	26.3	25.35	28.6	25.84	26.25	27.7
		12		23.8	25.13	26.4	24.65	24.65	26.76	28.1	26.43	27.6	26.12		31.24	25.96	26.98	24.1	26.87	25.35	28.92	26.36	26.85	28.95
		13		24.4	25.99	27.43	25.11	24.94	27.3	29	26.9	28.05	26.67		32.62	26.73	27.92	25.35	27.5	26.65	29.72	28.16	28.5	30.5
		14		25	26.9	27.3	25.76	25.4	28.3	30	27.7	28.4	27.8		33.42	27.72	28.7	26.2	27.9	27.05	30.7	28.65	28.9	30.6
		15		25.6	27.2	28	27.1	26	29.2	30.3	29.2	28.7	29.23		35.87	27.75	29.61	26.65	28.7	27	31.1	29.88	30.4	30.75
		16		25.8	28	28.8	27.6	27	30	31	29.7	29.7	29.8		37.92	27.8	30.3	26.8	29.3	27.5	31.86	30.86	31.22	32.1
		17		25.7	28.82	29.2	29.3	27.6	30.9	31.36	30.3	30.25	30.7		38.76	27.8	30.62	27.8	30	28.5	32.9	32	31.2	31.84
Age (weeks)		18		25.88	29.3	29.8	29.4	27.6	30.6	31.5	31	30.6	31		38.97	28.46	30.82	28.3	31.12	29	33.84	32.8	31.42	32

## Sheet: Figure 4b
	Body Composition (chow)
			WT								Htr2cF327L/Y
		Fat	6.06	5.87	4.65	3.89	4.88	3.78	5.04		7.26	4.47	6.72	5.04	7.16	5.75	5.62	5.77	5.96	5.62
		Lean	24.39	24.99	24.05	24.06	26.26	21.79	23.17		25.12	25.82	24.95	25.08	25.61	26.78	26.15	21.78	22.73	24.22

## Sheet: Figure 4c
	Weekly chow intake
			WT											Htr2cF327L/Y
		6	16.61	15.76	16.1	14.97	15.41	17.13	17.67	18.49	16.47	17.06		18.28	16.62	18.41	8.7	16.37	17.44	17.75	17.05	18.23	18.35
		7	18.57	18.84	19.83	18.02	19.28	19.75	21.58	20.51	21.02	20.5		21.66	20.45	21.36	21.63	20.36	19.7	20.52	20.48	23.9	21
		8	18.63	21.98	20.52	19.19	18.62	21.64	24.2	20.23	22.11	18.1		24.41	20.62	21.68	21.98	22.7	24.17	22.53	21.23	23.43	22.23
		9	18.6	20.39	20.39	19.17	18.35	20.04	21.29	20.58	22.8	19.91		23.79	19.03	22.37	19.7	20.96	22.16	21.17	20.7	23.8	21.2
		10	17.44	19.8	19.44	18.85	18.17	19.86	20.53	20.08	21.15	19.51		26.86	21.02	21.64	18.81	20.99	22.83	22.93	20.93	23.86	22.03
		11	18.25	20.01	19.57	20.47	19.45	21.32	24.06	20.36	23.41	21.2		26.3	24.34	21.46	17.69	23.82	21.3	22.77	23.79	25.75	21.73
		12	19.92	25.02	22.82	22.81	21.9	22.5	26.3	23.3	22.39	21.1		27.91	23.63	26.36	20.24	25	27.24	22.34	23.01	25.4	23.5
		13	19.38	21.54	22.19	20.7	19.41	21.21	22.52	22.18	20.64	21.33		26.64	22.37	23.85	21.67	24.05	23.19	22.5	25.67	26.47	22.77
		14	19.71	23.66	19.11	22	21.08	23.9	26	22.4	23.88	23.3		25.77	22.24	24.55	19.88	33.99	24.9	22.06	23.27	26.13	23.99
		15	19.72	22.35	20.44	22.03	20.41	23.41	23.3	25.29	21.28	22.71		28.2	20.85	24.08	20.87	24.11	22	21.8	25.3	26.82	21.5
		16	19.37	22.63	20.14	20.46	20.57	22.72	23.76	23.8	27.22	17.93		28.1	19.38	23.89	19.7	24.45	21.33	22.09	23.65	26.22	24.33
		17	20.71	20.05	19.29	22.94	20.65	22.6	21.48	22.65	21.8	20.14		26.32	21.18	22.7	22.03	24.09	22.19	25.06	23.84		22.8
Age (weeks)		18	18.3	20.46	19.75	20.88	20.06	21.17	22.35	23.03	21.26	22.58		24.94	24.34	23.8	23.76	24.22	21.16	22.03	23.37		25.01

## Sheet: Figure 4d
	Cumulative chow intake (TSE)
				WT								Htr2cF327L/Y
		18:00	0	0	0	0	0	0	0	0		0	0	0	0	0	0	0	0	0
			0.5	0	0	0	0	0	0	0		0	0	0	0	0	0	0	0	0
			1	0.56	0	0	0.23	0.5	0	0		0.27	0.76	0	1.49	0.31	0	0	0	0
			1.5	0.56	0	0	0.23	0.5	0	0.01		0.29	0.76	0	1.49	0.58	0	0.08	0	0
			2	0.85	1.46	0	0.27	0.5	0	0.01		0.29	0.76	0.31	1.49	0.66	0	0.49	0.05	0
			2.5	0.85	1.46	0	0.73	0.5	0	0.2		0.29	0.76	0.31	1.49	0.66	0	0.49	0.05	0
			3	0.85	1.46	0	0.98	0.5	0	0.2		0.29	0.76	0.35	1.49	0.89	0	0.49	0.49	0
			3.5	0.85	1.46	0	0.98	0.5	0	0.42		0.29	0.76	0.5	1.49	1.08	0	0.86	0.93	0
			4	0.85	1.46	0	0.98	0.5	0.01	0.42		0.29	0.76	0.5	1.49	1.08	0.27	0.86	0.93	0
			4.5	1.04	1.46	0	0.98	0.5	0.01	0.42		0.29	0.93	0.67	1.49	1.24	0.27	0.9	0.93	0
			5	1.04	1.46	0	1.23	0.5	0.56	0.71		0.29	0.93	0.67	1.49	1.47	0.27	0.9	0.93	0
			5.5	1.35	1.46	0	1.36	0.5	0.56	0.72		0.29	0.93	0.85	1.49	1.47	0.32	0.9	1.61	0
			6	1.35	1.46	0	1.46	0.5	0.56	0.8		0.29	1.17	0.91	1.49	1.47	0.42	1.47	1.61	0
			6.5	1.42	1.46	0.52	1.53	0.5	0.56	0.8		0.29	1.17	0.91	1.49	1.68	0.45	1.47	1.61	0.09
			7	1.42	1.46	0.52	1.53	0.5	0.56	1.1		0.53	1.22	1.56	1.49	1.8	0.56	1.56	1.61	0.09
			7.5	1.42	1.46	0.52	1.84	0.5	0.56	1.1		0.53	1.22	1.56	1.49	2.04	0.64	1.83	1.61	0.09
			8	1.42	1.46	0.52	1.84	0.5	0.89	1.1		0.53	1.22	1.56	4.9	2.04	0.66	1.83	1.61	0.09
			8.5	1.77	1.46	0.52	2.17	0.5	0.89	1.53		0.53	1.47	1.56	7.8	2.04	0.66	1.83	1.61	0.49
			9	1.77	1.46	0.52	2.17	0.5	0.89	1.73		0.53	1.47	1.56	7.8	2.04	0.66	1.98	1.61	0.49
			9.5	1.77	1.46	0.52	2.17	0.5	1.1	1.98		0.53	1.47	1.56	7.8	2.04	0.66	1.98	1.87	0.92
			10	1.77	1.46	1.53	2.17	0.5	1.77	1.98		0.79	1.47	1.56	7.8	2.55	0.79	1.98	1.87	0.92
			10.5	1.77	1.46	1.53	2.17	0.5	1.77	1.98		0.79	1.66	1.56	7.8	2.55	1.1	1.98	1.87	0.92
			11	1.77	1.46	1.53	2.17	0.5	4.46	1.98		1.6	1.67	1.56	7.8	2.55	1.1	1.98	1.87	0.92
			11.5	1.89	1.46	1.53	2.2	0.5	4.46	2.1		1.6	1.67	3.38	7.8	2.55	1.14	1.98	1.87	0.92
		6:00	12	1.98	1.46	1.53	2.2	0.5	4.46	2.1		1.6	1.67	3.38	7.8	2.55	1.54	1.98	1.94	0.92
			12.5	1.98	1.51	1.53	2.2	0.5	4.46	2.48		1.6	1.79	3.38	7.8	2.91	1.67	1.98	1.94	1
			13	2.35	1.57	1.53	2.51	0.5	4.46	2.48		1.6	2.11	3.38	7.8	3.11	1.77	2.02	2.16	1
			13.5	2.37	1.57	1.53	2.51	0.5	4.46	2.48		1.6	2.11	3.38	7.8	3.32	1.77	2.05	2.16	1
			14	2.75	1.57	1.53	2.51	0.5	4.46	2.48		1.6	2.15	3.38	7.8	3.33	1.77	2.35	2.16	1
			14.5	2.75	1.57	1.53	2.51	0.5	4.46	2.48		1.6	2.15	3.38	7.8	3.33	1.77	2.35	2.16	1
			15	2.75	1.8	1.53	2.51	0.5	4.46	2.48		1.6	2.15	3.38	7.8	3.66	1.77	2.35	2.55	1
			15.5	2.75	1.8	1.53	2.54	0.5	4.46	2.48		1.6	2.15	4.16	7.8	3.85	1.77	2.68	2.55	1
			16	2.75	1.8	1.53	2.54	0.5	4.46	2.48		1.6	2.37	4.16	7.8	3.86	1.82	2.68	2.55	1
			16.5	2.75	1.8	1.53	2.54	0.9	4.46	2.48		1.6	2.37	4.16	7.8	3.86	1.82	2.68	2.55	1
			17	2.75	1.8	1.53	2.54	0.9	4.46	2.48		1.6	2.37	4.16	7.8	3.86	1.82	2.68	2.55	1
			17.5	2.75	1.8	1.53	2.54	0.9	4.46	2.55		1.6	2.37	4.16	7.8	4.04	2.04	2.68	2.55	1
			18	2.75	1.82	3.62	2.54	0.9	4.46	2.55		1.6	2.74	4.16	7.8	4.04	2.51	2.68	2.55	1
			18.5	2.75	1.82	3.63	2.54	0.9	4.46	2.55		1.6	2.74	4.16	7.8	4.04	2.85	2.68	2.55	1
			19	2.75	1.82	3.63	2.54	0.9	4.46	2.75		1.6	2.74	4.16	7.8	4.04	2.85	2.68	2.55	1
			19.5	2.75	1.87	3.63	2.86	0.9	4.46	2.75		1.6	2.74	4.16	7.8	4.18	2.85	2.68	2.55	1
			20	2.75	1.87	3.63	2.86	0.9	4.46	2.75		1.6	2.74	4.16	7.8	4.18	2.85	2.68	2.81	1
			20.5	2.75	1.93	3.63	2.87	0.9	4.46	2.75		1.6	2.74	4.16	7.8	4.18	2.85	2.68	2.81	1
			21	2.75	2.03	3.63	2.87	0.9	4.46	2.75		1.6	2.99	4.16	7.8	4.18	2.85	2.68	2.81	1
			21.5	2.75	2.03	3.63	2.87	0.9	4.46	2.75		1.6	2.99	4.16	7.8	4.35	2.85	2.68	2.81	1.04
			22	2.87	2.03	3.63	2.87	0.9	4.46	2.75		1.6	2.99	4.16	7.8	4.36	2.85	2.73	2.81	1.04
			22.5	2.87	2.03	3.63	3.01	0.9	4.46	2.75		1.68	2.99	4.16	7.8	4.36	2.85	2.73	2.81	1.04
			23	2.88	2.08	3.63	3.01	0.9	4.46	2.75		1.68	2.99	4.16	7.8	4.36	2.85	2.73	2.81	1.04
			23.5	2.88	2.08	3.63	3.01	0.9	4.46	2.75		1.68	2.99	4.16	7.8	4.56	2.85	2.98	3.11	1.04
		18:00	24	2.94	2.08	3.63	3.01	0.9	4.46	2.75		1.68	2.99	4.16	7.8	4.86	2.85	2.98	3.33	1.23
			24.5	2.94	2.69	3.63	3.01	0.9	4.46	2.75		1.68	2.99	4.16	7.8	4.86	2.94	3	3.33	1.23
			25	3.23	2.69	3.63	3.01	0.9	4.46	2.75		1.68	2.99	4.16	7.8	4.86	2.96	3.12	3.33	1.6
			25.5	3.23	2.69	3.63	3.01	0.9	4.46	3.23		1.68	2.99	4.16	7.8	5.13	2.96	3.89	3.36	1.73
			26	3.23	2.72	3.63	3.14	0.9	4.46	3.23		1.68	3.18	4.16	7.8	5.13	2.96	3.89	3.36	1.73
			26.5	3.32	2.72	3.63	3.34	0.9	4.46	3.61		2.13	3.18	4.16	7.8	5.49	3.13	3.89	3.72	2.22
			27	3.32	2.97	3.63	3.55	0.9	4.46	3.78		2.24	3.18	4.16	7.8	5.49	3.13	3.89	3.72	2.22
			27.5	3.47	3.79	3.63	4.19	0.9	4.46	3.78		2.79	3.18	4.16	7.8	5.74	3.13	3.89	3.74	2.22
			28	3.47	3.79	3.63	4.19	0.9	4.46	3.78		2.79	3.23	4.16	7.8	5.83	3.13	3.89	3.83	2.29
			28.5	4.06	3.79	3.63	4.19	0.99	4.46	3.78		2.79	3.6	4.16	7.8	5.83	3.16	3.92	4.18	2.61
			29	4.06	3.79	3.63	4.19	1.15	4.46	3.78		2.79	3.83	4.16	7.8	5.93	3.46	4.16	4.61	2.61
			29.5	4.06	3.79	3.63	4.19	1.15	4.46	3.85		2.79	3.83	4.16	7.8	5.93	4.1	4.16	4.61	2.64
			30	4.28	3.79	3.63	4.19	1.15	4.46	3.96		2.79	3.83	4.16	7.8	5.93	4.1	4.41	4.85	2.64
			30.5	4.34	4.02	3.63	4.32	1.59	4.46	4.24		2.79	3.83	4.16	7.8	6.25	4.1	4.41	5.03	6.74
			31	4.4	4.02	3.63	4.45	1.73	4.46	4.24		2.79	3.83	4.16	7.8	6.25	4.1	4.46	5.15	6.74
			31.5	4.63	4.02	3.63	4.45	2.03	4.46	4.43		2.79	3.83	4.16	7.8	6.25	4.1	4.49	5.15	6.74
			32	4.63	4.02	3.63	4.45	2.03	4.46	4.43		2.82	3.83	4.16	7.8	6.28	4.1	4.56	5.15	6.74
			32.5	4.72	4.02	3.63	4.45	2.03	4.46	4.52		2.82	4.35	4.16	7.8	6.35	4.1	4.75	5.15	6.74
			33	4.81	4.02	3.63	4.45	2.03	4.46	4.52		2.91	4.35	4.19	7.8	6.54	4.1	4.75	5.15	6.74
			33.5	4.81	4.08	3.63	4.93	2.03	4.46	4.52		3.23	4.35	4.19	7.8	6.63	4.1	4.75	5.15	7.44
			34	4.82	4.08	3.63	5.1	2.03	4.46	4.55		3.45	4.84	4.19	7.8	6.86	4.1	4.75	5.15	7.44
			34.5	4.85	4.08	3.63	5.1	2.82	4.46	4.97		3.45	4.84	4.19	7.8	6.86	4.1	4.75	5.31	7.44
			35	4.85	4.08	3.63	5.1	3.88	4.46	4.97		3.86	4.84	4.19	7.8	6.91	4.1	4.88	6.15	7.44
			35.5	5.24	4.08	3.63	5.61	3.88	4.46	4.98		3.86	4.84	4.67	7.8	7.23	4.7	4.88	6.15	7.44
		6:00	36	5.31	4.08	3.63	5.61	3.88	4.46	4.98		3.86	5.23	4.67	7.8	7.23	4.7	5.79	6.2	7.44
			36.5	5.31	4.08	3.63	5.61	3.88	4.46	4.98		3.86	5.23	4.67	7.8	7.23	4.7	5.79	6.21	7.44
			37	5.31	4.16	3.63	5.61	3.88	4.46	4.98		3.86	5.37	4.67	7.8	7.7	4.98	5.79	6.21	7.44
			37.5	5.31	4.59	3.63	5.61	3.88	4.46	4.98		3.86	5.37	6.7	7.8	7.7	4.98	5.79	6.21	7.44
			38	5.31	4.59	3.63	5.61	3.88	4.46	4.98		3.92	5.37	6.73	7.8	7.95	4.98	5.79	6.21	7.44
			38.5	6.66	4.59	3.63	5.61	3.88	4.46	5.08		4.37	5.37	6.73	7.8	7.95	4.98	5.79	6.21	7.44
			39	6.66	4.61	3.63	5.61	3.88	4.46	5.43		4.38	5.37	6.73	7.8	7.95	4.98	5.79	6.21	7.44
			39.5	6.68	4.61	3.63	5.61	3.88	4.46	5.43		4.38	5.71	6.73	7.8	7.95	4.98	5.79	6.21	7.44
			40	6.68	4.61	3.63	5.61	3.88	4.46	5.43		4.38	5.71	6.73	7.8	7.95	4.98	5.79	6.21	7.44
			40.5	6.68	4.83	3.63	5.61	3.88	4.46	5.43		4.41	5.71	6.73	7.8	7.96	4.98	5.79	6.21	7.44
			41	6.68	4.83	3.63	5.61	3.88	4.46	5.43		4.41	5.71	6.73	7.8	7.96	4.98	5.79	6.21	7.44
			41.5	6.68	4.83	3.63	5.61	3.88	4.46	5.43		4.41	5.71	6.73	7.8	7.96	4.98	5.79	6.21	7.44
			42	6.68	4.83	3.63	5.61	3.88	4.46	5.43		4.41	5.71	6.73	7.8	7.96	4.98	5.79	6.21	7.44
			42.5	6.68	4.83	3.63	5.61	3.88	4.46	5.43		5.2	5.71	6.73	7.8	7.96	4.98	5.79	6.21	7.44
			43	6.68	4.83	3.63	5.61	3.88	4.46	5.43		5.2	5.71	6.73	7.8	7.96	4.98	5.79	6.21	7.44
			43.5	6.68	4.83	3.63	5.61	3.88	4.46	5.43		5.2	5.71	6.73	7.8	7.96	4.98	5.79	6.21	7.44
			44	6.68	4.83	3.63	5.61	3.88	4.46	5.43		5.2	5.71	6.73	7.8	7.96	5.08	5.79	6.21	7.44
			44.5	6.68	4.83	3.63	5.61	3.88	4.53	5.43		5.2	5.71	6.73	7.8	7.96	5.08	5.79	6.21	7.44
			45	6.68	4.83	3.63	5.61	3.88	4.53	5.44		5.2	6.38	6.73	7.8	7.96	5.22	5.79	6.21	7.44
			45.5	6.68	4.83	3.63	5.86	3.88	4.53	5.45		5.2	6.38	6.73	7.8	7.96	5.22	5.79	6.21	7.44
			46	6.68	4.83	3.63	5.86	3.88	4.71	5.45		5.2	6.38	6.73	7.8	7.96	5.22	5.79	6.21	7.44
			46.5	6.68	4.83	3.63	5.86	3.88	4.71	5.45		5.2	6.38	6.73	7.8	7.96	5.22	5.79	6.21	7.44
			47	6.68	5.24	3.63	5.86	3.88	4.71	5.45		5.2	6.38	6.73	7.8	7.96	5.54	5.79	6.21	7.44
			47.5	6.68	5.24	3.77	5.86	3.88	4.71	5.6		5.2	6.38	6.73	7.8	7.96	5.54	5.79	6.44	7.44
		18:00	48	6.68	5.26	3.77	5.86	3.88	4.71	5.61		5.2	6.38	6.73	7.8	7.96	5.54	5.79	6.44	7.44
	bar graph			WT								Htr2cF327L/Y
			Dark	2.175	1.73	0.765	2.4	1.74	2.23	2.165		1.89	1.955	1.945	3.9	2.46	1.695	2.395	2.405	3.565
			Light	1.165	0.9	1.12	0.53	0.2	0.125	0.64		0.71	1.235	1.42	0	1.52	1.075	0.5	0.815	0.155
			24 hr	3.34	2.63	1.885	2.93	1.94	2.355	2.805		2.6	3.19	3.365	3.9	3.98	2.77	2.895	3.22	3.72

## Sheet: Figure 4e
	XY activity (chow)
				WT								Htr2cF327L/Y
		18:00		1561	635	1587	1651	3770	3029	834		5948	3150	4359	3874	6383	3008	10210	13651	5305
				27043	13397	17156	19350	2367	18457	5683		8255	48616	30323	47539	11159	36640	33822	7524	16312
				17312	23786	23436	20893	5912	20804	16927		26642	60832	52706	26832	7825	55275	43634	23553	20026
				16568	8000	21806	18752	18374	20381	19821		44377	59482	41994	33187	15363	58563	28126	13574	18299
				14504	28575	15334	16526	23514	5853	10052		42366	55206	35682	25909	5142	24097	53242	14722	39979
				23705	21763	12388	10123	2272	27403	22674		33444	57922	56506	15937	16452	51094	17144	28399	12425
				21926	19990	42193	23138	33384	11719	10746		42766	56522	30793	7462	54378	6124	15878	25845	12754
				2541	24202	7056	39478	39975	4681	42643		24583	52997	35685	19721	74916	32607	63852	8045	40649
				38957	15565	46298	24893	1438	21563	31997		31825	23723	44044	14147	82988	67554	50738	26868	19902
				9174	20216	30316	21016	34101	29362	14304		24310	15452	30673	12780	63961	67485	51638	25767	14572
				40119	23309	46886	28725	6988	1253	28752		11089	2856	9605	45603	33080	20702	28920	12958	38317
				36817	6427	5659	7446	33293	29562	22887		12935	28069	23747	34163	6218	8563	50394	8552	29646
				6256	6031	34749	7120	11662	12833	8836		23301	45733	33204	726	3741	51587	13010	38479	7743
				30859	18771	14775	33760	10464	3184	30024		5229	49217	10116	19519	40327	18450	50272	3385	32255
		6:00		34158	25888	33867	5721	25298	16764	3864		49602	40526	20469	20003	5910	34944	50198	2437	14778
				1627	22738	21777	43358	16808	994	39015		15963	46841	13079	29501	60446	3174	37463	24538	25518
				9754	545	409	1521	22737	8112	649		698	52231	655	13841	8987	10684	33443	4006	376
				345	7247	9336	2092	617	1026	160		8017	3346	21572	307	16606	13815	5447	1304	408
				1954	10194	677	23224	9648	7426	15221		2263	15944	518	448	21617	3706	36030	2767	29502
				11876	506	19831	38	1694	196	278		18833	92	13677	2825	3593	2252	4613	16452	5765
				1145	11348	3590	8016	4744	761	8761		1682	8441	855	12843	6840	6795	2707	1444	522
				514	8658	13636	628	801	8578	358		3005	18609	16096	910	5260	1004	36413	1287	2046
				7201	263	3680	9173	194	1643	25979		381	129	561	4760	4803	13094	2005	1211	23778
				1087	4069	1228	3329	1793	967	5234		5906	12026	9458	1692	15341	5949	11742	5923	5541
				317	4758	4207	1418	13827	4092	251		1645	2144	241	1824	4239	9896	17189	2923	609
				1436	669	621	643	451	5265	3172		6758	926	6070	2852	2703	929	5870	1167	6889
				855	1643	1828	18095	468	659	9537		16254	6932	7421	5366	13638	5503	2866	2423	1074
				192	5295	1053	489	11402	6521	1518		162	2925	1905	2202	3375	2787	6814	4003	17149
		18:00		2629	2438	2650	4154	779	5675	2861		4858	3367	9479	3368	5997	7708	7611	3029	628
				25189	14556	16858	13250	3343	13834	12040		14254	56767	32737	35582	9151	53510	30028	8758	13383
				19581	21771	16996	13114	6156	19876	26726		30186	64346	51072	24343	39494	45503	43365	17079	30222
				18050	24363	12978	6132	7421	5011	21570		16756	73635	30913	29302	31030	36266	40873	21280	15457
				17962	20350	11954	29119	36344	19137	10846		36804	49318	39003	43036	67670	11720	34888	1587	22522
				31650	10432	21103	16394	11261	9614	11016		25172	41277	26344	23051	11934	29167	21670	20206	46032
				23150	21013	32095	6236	12108	20108	19915		44937	45768	17448	2918	6657	52039	41225	15038	39643
				28188	17565	11000	17566	6864	17105	16408		36833	5185	61470	26189	40546	43567	31239	33692	12483
				17445	8215	23769	30133	42843	1787	7407		17630	13660	37432	29418	10623	7437	27223	25715	40012
				14446	8483	32861	1823	16765	18012	28284		7766	22728	29180	915	16851	15791	39775	1016	11083
				40414	21158	49462	5554	19765	428	32170		23009	14701	3621	17150	76878	42207	26167	1323	22922
				7870	37450	20795	34075	19865	4775	5249		6477	5323	24339	16808	71757	2099	4338	9600	28510
				24655	16008	3672	16325	9454	17863	10000		8218	2897	12710	23572	58343	24810	14133	10023	15082
				28210	9380	28558	1661	10249	560	3769		31209	45739	26972	490	39110	18992	34377	12138	9172
		6:00		45377	16371	46287	43420	3823	9156	7055		30259	47759	38985	10520	32423	19478	25656	14238	21915
				9490	18221	31999	5700	29842	17150	14544		812	55283	10398	10358	44561	17867	50720	25980	28274
				2104	13586	119	864	8374	1673	175		6593	29173	517	2043	11059	27922	53187	26237	3756
				5384	310	6998	25170	957	3349	19698		24644	857	16878	2559	2745	504	1776	3698	5204
				702	5516	149	826	9104	1832	1428		2036	3605	3837	739	5935	17838	61990	4114	15635
				695	1592	77	2064	803	3794	16913		1119	453	4728	8903	6877	10448	3741	1184	28274
				2891	27700	20628	3052	1275	8962	193		2551	4373	8033	285	48531	1142	6857	18503	1257
				9541	386	252	30222	164	1015	823		2456	1417	2253	967	375	5012	40989	2106	1116
				3527	10283	8759	242	13158	2579	23700		19128	32001	11969	10131	2156	3884	2040	2320	3738
				77	314	88	7998	699	5724	284		188	1547	42	166	4056	4379	25114	14313	468
				718	1966	187	77	4738	1706	1245		1037	154	1220	3432	2473	1369	5122	467	5416
				431	535	233	73	518	5266	1604		3678	1399	2178	3522	3016	13832	7029	2282	5493
				2070	433	969	7501	5028	382	4428		67	2143	3651	926	1316	2467	11917	1038	3909
				1231	6936	1213	4506	564	4943	3479		1884	909	302	2551	14707	6482	10900	6919	3221
		18:00		1084	1193	5188	9729	7196	1766	1077		4529	7341	7073	2911	3920	11103	8412	2800	8535
	bar graph			WT								Htr2cF327L/Y
		Dark		20271.2	16035.9	21019.9	16487.5	15100.9	12608.1	16397.2		22265.8	34890.7	29283.8	20222.5	31444.6	31161	31593.2	14986.4	21512.8
		Light		5596.39	7427.5	8346.36	8909.29	6768.89	4661.96	7484.5		8129.32	14006.6	7770.29	5588.43	12628.1	8827	19994.2	6974.43	9343.96

## Sheet: Figure 4f
	Z activity (chow)
				WT								Htr2cF327L/Y
		18:00		4	3	85	14	352	17	95		708	16	306	288	813	75	1453	1576	707
				2605	921	1610	1929	200	1073	753		523	5886	3136	6714	1498	4767	5718	414	1495
				2967	2170	2565	2964	647	1346	2123		2672	6598	6059	3785	1198	6762	6296	3223	2895
				2859	523	1452	1979	1920	2325	2701		3667	6387	5313	4000	1914	8910	5018	2082	1616
				2702	2790	871	1184	2485	96	1724		2862	6707	3657	1903	836	3947	4301	1917	4334
				2481	1755	1024	410	163	1930	3392		2950	6207	5743	3112	1990	7275	1789	3390	1189
				2421	1998	5913	3304	3736	151	1713		3122	4968	3396	686	5035	1186	1357	2741	1547
				384	2345	731	3646	2613	99	5907		1407	5768	3926	2302	6908	4772	8323	1167	5645
				6030	2043	5781	2011	85	3016	4125		2561	1931	3704	2364	7814	9603	5605	3315	2778
				950	2133	3673	1969	3411	773	1683		2451	1549	1807	1272	4441	6431	3994	2529	2103
				6340	1440	3900	2635	349	0	4094		834	276	1018	3928	2304	1400	2860	1607	3618
				2329	459	1590	738	2612	1193	2357		1091	3925	2351	2220	1630	1524	2878	630	2714
				1251	943	3380	772	276	420	1376		1860	5097	3130	41	694	6524	714	3884	919
				4781	1393	1850	2534	1568	67	4186		300	4649	847	1131	3391	1774	4797	351	4387
		6:00		3398	2196	3332	581	1685	1297	631		3273	3081	1660	1822	600	3491	2686	430	1305
				53	1623	1458	2106	2137	0	4192		981	3127	961	1288	4948	381	3532	2506	1775
				528	0	284	22	990	519	335		0	3023	43	419	820	1150	3309	195	25
				0	652	828	264	0	0	0		432	1	2172	2	1680	972	664	237	38
				599	406	272	1796	496	118	1335		9	765	10	3	1713	210	1578	360	2297
				946	0	1120	410	256	0	0		911	2	1574	63	576	287	446	1070	184
				7	364	148	394	578	0	1209		1	491	112	326	527	365	217	215	77
				11	302	609	0	15	478	10		279	1366	1737	12	447	168	1534	28	104
				589	1	87	797	0	0	1791		0	0	110	159	420	666	40	146	1609
				23	453	323	240	135	0	1149		179	1121	1047	70	854	742	699	937	378
				11	468	490	182	659	307	5		5	95	82	90	399	511	1291	229	10
				273	0	446	226	224	166	557		225	16	742	141	264	178	684	0	359
				81	184	409	1554	206	5	1966		799	368	1722	208	956	491	371	142	138
				1	255	306	0	938	819	409		5	88	388	96	99	717	1153	900	1610
		18:00		718	1	477	990	75	67	419		483	92	1382	225	363	493	995	364	68
				3483	1483	2155	2787	453	1192	1270		1469	5697	4242	5985	1606	6835	5010	753	1972
				2695	2110	2414	1823	917	1095	3887		3192	7770	5257	2993	4585	6553	6080	2748	4425
				2620	2185	1178	1076	964	29	5089		1774	6763	3750	4702	4579	5138	4681	2257	1854
				2952	2392	1703	3267	3728	1154	2885		3043	3831	4621	5510	6998	1369	2471	341	2899
				6036	1026	2908	1837	1474	761	2154		2790	3535	2844	2286	1154	4379	2317	2973	4197
				4068	2401	5143	326	1405	1462	2912		3598	5142	1643	97	777	6465	6047	1780	3920
				4307	1232	1629	1747	1189	1043	2329		2592	956	5851	3826	4395	5255	2056	3772	939
				2890	777	3083	3351	4843	45	1298		1089	2137	2687	3908	1767	498	1908	2668	2959
				1800	543	4565	22	631	653	3732		747	2718	1756	54	2179	1996	4341	312	1075
				4653	1874	3841	1211	2339	0	3033		1947	1794	302	1705	6787	4047	2341	160	2489
				193	2707	1531	3076	1522	396	470		556	601	2095	1700	5854	147	616	1466	2897
				3262	1030	766	1590	911	667	1515		543	592	1428	3875	7421	2570	1233	1638	1134
				5687	918	3982	272	506	131	700		2097	6251	2399	0	3598	2033	3413	1575	1303
		6:00		5009	1922	3977	3613	617	1030	1124		1906	3490	2143	1683	3383	1893	3357	1784	2685
				641	1637	1750	99	2572	545	2410		32	3629	758	369	4360	1271	5302	2724	1775
				489	442	355	31	532	8	41		309	1341	141	1	746	1818	2245	2416	167
				531	1	612	1951	0	76	2256		1533	10	1647	82	391	225	887	71	819
				6	387	407	0	1288	0	30		80	289	208	6	774	2271	4213	311	1470
				3	115	208	0	121	297	1685		16	6	768	260	332	434	894	111	2053
				159	1485	1079	0	27	170	0		71	69	505	4	3286	80	407	2330	25
				272	0	470	2211	0	6	194		76	33	283	20	49	103	2104	351	14
				548	715	537	5	1482	37	2096		1049	725	818	257	397	543	991	65	518
				0	2	344	581	3	23	0		8	107	4	4	670	279	2856	1283	28
				0	523	374	2	577	2	344		56	8	103	100	458	207	933	21	525
				3	2	330	228	4	338	240		320	64	149	428	664	779	658	207	449
				381	1	348	1436	680	0	470		5	94	254	34	498	108	1153	115	138
				258	730	348	74	10	326	964		184	25	99	287	1639	422	1662	187	75
		18:00		693	3	670	748	771	0	64		338	771	987	161	629	584	1320	352	757
	bar graph			WT								Htr2cF327L/Y
		Dark		2902.1	1434.41	2430	1731.45	1453.28	731.069	2344.34		1836.76	3745.31	2953	2440.45	3212.34	3907.31	3445.93	1792.59	2373.62
		Light		529.286	530.929	758.964	671.536	579.714	234.536	908.679		455.143	836.929	722.857	294.071	1141.07	741.5	1638.07	691.821	737.5

## Sheet: Figure 4g
	Body weight gain (HFD)
			WT								Htr2cF327L/Y
		0	0	0	0	0	0	0	0		0	0	0	0	0	0	0	0	0
		1	2.76	3.03	2.77	2.57	2.9	2.7	3.41		3	3.27	3.07	4.71	2.24	2.85	3.55	2.77	3.68
		2	6.21	5.06	4.47	4.64	5.55	3.47	5.58		6.62	6.23	7.8	7.84	6.41	6.55	6.1	6.51	7.17
		3	8.13	7.73	6.53	5.62	8.24	6.04	7.48		10.6	9.01	11.22	12.84	8.7	10.45	7.63	7.94	10.3
		4	10.67	10.69	8.06	7.54	10.51	8.47	10.44		11.93	12.21	13.1	15.9	10.62	13.35	9.7	12.12	14.34
		5	13.12	11.68	8.94	9.62	11.47	10	11.27		14.22	13.5	14.41	19.03	12.77	16.68	10.57	13.23	16.63
		6	15.01	13.35	9.39	11.43	12.81	11.16	12.9		14.52	13.44	15.16	19.5	14.35	18.6	11.73	14.52	16.25
		7	15.06	14.17	10.09	13.58	13.26	12.07	13.4		14.56	13.77	15.58	20.27	18.26	20.49	13.47	18.11	16.7
		8	14.94	12.33	11.07	15.44	13.91	15.62	15.34		15.59	20.58	16.59	21.48	19.16	21.64	14.34	17.94	17.6
Weeks on HFD

## Sheet: Figure 4h
	Body composition (HFD)
			WT								Htr2cF327L/Y
		Fat	20.35	19.12	15.82	20.35	16.75	18.02	18.26		18.69	21.64	19.68	23.1	20.22	22.72	18.37	20.22	19.8
		Lean	27.97	27.66	25.77	26	29.65	24.41	26.48		30.64	30.81	30.35	32.11	31.71	31.02	26.85	27.63	29.44

## Sheet: Figure 4i
	Weekly HFD intake
			WT								Htr2cF327L/Y
		1	26.44	23.3	19.52	20.5	22.43	20.7	21.38		23.34	25.91	27.87	24.74	24.03	24.07	21.71	27.39	26.58
		2	20.75	21.89	18.3	18.99	22.45	17.65	18.85		22.72	23.8	26.57	23.27	25.34	24.56	20.46	25.58	28
		3	19	20.08	19.31	16.49	11.75	20.22	19.84		22.44	23.66	24.09	26.09	23.59	22.8	19.86	23.05	16.96
		4	19.52	19.73	17.89	17.86	19.29	17.32	17.81		20	23.81	21.99	19.46	21.71	21.6	18.4	24.15	22.62
		5	20.44	19.28	17.79	17.66	20.41	16.5	16.55		19.65	21.27	21.32	23.46	22.35	23.12	16.36	22.82	21.31
		6	23.06	22.9	20.8	22.5	24.98	19.06	21.04		23.15	23.88	18.98	19.61	25.9	26.12	18.18	27.62	22.01
		7	15.3	16.93	15.36	16.58	17.63	13.98	14.58		17.38	18.05	18.13	19.34	20.97	23	16	31.05	17.29
		8	18.91	15.71	17.35	21.24	19.14	17.98	18.2		20.35	21.67	21.2	22.9	22.82	20.59	17.51	27.63	19.46
Weeks on HFD

## Sheet: Figure 4j
	Cumulative HFD intake (TSE)
			WT								Htr2cF327L/Y
		0	0	0	0	0	0	0	0		0	0	0	0	0	0	0	0	0
		0.5	0.03	0.02	0.07	0.02	0.02	0.01	0		0.02	0.03	0	0	0.06	0.04	0.01	0	0.01
		1	0.05	0.33	0.07	0.07	0.27	0.01	0		0.02	0.15	0.33	0.32	0.32	0.5	0.62	0.17	0.18
		1.5	0.05	0.33	0.07	0.07	0.35	0.01	0.23		0.5	0.15	0.47	0.9	0.37	0.64	0.63	0.66	0.47
		2	0.05	0.33	0.07	0.07	0.56	0.01	0.23		0.5	0.15	0.86	0.91	0.87	0.64	0.71	0.66	0.47
		2.5	0.05	0.63	0.07	0.08	0.56	0.01	0.23		0.5	0.15	0.86	0.91	0.88	0.64	0.72	0.66	0.47
		3	0.05	0.63	0.07	0.08	0.56	0.83	0.33		0.5	0.62	0.86	0.91	0.88	0.66	0.84	0.66	0.51
		3.5	0.05	0.63	0.07	0.08	1.11	0.83	0.4		0.5	0.63	0.86	0.91	0.88	0.66	1	0.66	0.79
		4	0.05	0.63	0.07	0.08	1.11	0.83	0.4		0.5	0.63	0.86	3.4	0.88	0.95	1	0.66	1.18
		4.5	0.05	0.63	0.07	0.08	1.11	0.83	0.4		0.66	0.63	0.86	3.41	1.19	1.13	1.54	0.66	1.18
		5	0.05	0.63	0.07	0.14	1.2	0.83	0.47		0.66	0.63	0.86	3.41	1.19	1.13	1.55	0.66	1.18
		5.5	0.05	0.77	0.07	0.15	1.2	0.84	0.69		0.96	0.63	2.49	3.41	1.19	1.13	1.55	0.66	1.22
		6	0.05	0.77	3.53	0.15	1.2	0.84	0.69		1	0.63	2.49	3.41	1.19	1.13	1.55	0.66	1.22
		6.5	0.16	0.85	3.53	0.34	1.2	0.84	0.69		1.13	0.63	2.49	3.41	1.29	1.21	1.66	0.7	1.42
		7	0.17	1.14	3.53	0.61	1.73	0.84	0.93		1.13	0.75	2.49	3.41	1.29	1.26	1.66	0.7	1.57
		7.5	0.48	1.39	3.53	1.27	1.73	0.84	0.93		1.13	0.75	2.49	3.41	1.74	1.26	1.66	1.38	2.33
		8	0.48	1.61	3.53	1.27	1.73	0.84	1.05		1.13	0.75	2.49	3.41	1.92	1.35	1.66	1.38	2.33
		8.5	0.73	1.61	3.53	1.27	1.73	0.84	1.71		1.13	0.81	2.49	3.41	1.92	1.35	1.74	1.38	2.33
		9	0.81	1.79	3.53	1.27	1.73	0.84	1.71		1.69	0.92	2.49	3.41	1.96	1.43	2.31	1.38	2.42
		9.5	0.81	1.8	3.95	1.27	2.23	0.84	1.76		1.69	0.92	2.49	3.41	1.96	1.43	2.32	1.38	2.42
		10	0.81	1.8	3.96	1.44	2.24	0.84	1.82		1.73	1.46	2.49	3.41	1.96	1.62	2.61	1.38	3.08
		10.5	1.22	1.8	3.96	1.74	2.24	0.84	1.82		1.73	1.46	2.49	3.41	1.96	1.78	2.61	1.38	3.08
		11	1.34	2.11	3.96	1.74	2.24	1.37	1.82		1.78	1.46	2.49	3.41	1.96	1.83	2.61	1.7	3.2
		11.5	1.85	2.11	3.96	2.06	2.24	1.37	2.03		2	1.46	2.49	3.41	2.51	2.02	3.07	1.74	3.41
		12	1.85	2.45	3.96	2.2	2.24	1.37	2.19		2	1.46	2.49	3.41	2.51	2.36	3.07	1.74	3.41
		12.5	1.85	2.45	3.96	2.2	2.58	1.37	2.37		2	1.52	2.49	3.41	2.51	2.53	3.07	1.74	3.67
		13	1.85	2.45	3.96	2.27	2.58	1.37	2.37		2	1.54	2.49	3.41	2.61	2.64	3.07	1.87	3.67
		13.5	1.85	2.45	4.51	2.49	2.58	1.37	2.37		2.4	1.54	2.49	3.41	2.63	2.65	3.07	2.39	6.68
		14	1.87	2.45	4.52	2.64	2.79	1.37	2.37		2.4	1.66	2.49	3.41	2.63	2.65	3.07	2.39	6.68
		14.5	1.87	2.54	4.55	2.64	3.2	1.37	2.37		2.41	1.66	2.49	3.41	2.63	2.95	3.24	2.39	6.68
		15	1.87	2.64	4.65	2.64	3.2	1.37	2.37		2.45	1.81	2.49	3.41	2.63	2.95	3.37	2.39	6.68
		15.5	2.22	2.96	4.65	2.64	3.2	2.08	2.37		2.69	1.81	2.49	3.41	2.95	2.95	3.37	2.49	6.68
		16	2.22	2.97	4.65	2.73	3.2	2.08	2.65		2.69	2.05	2.49	3.41	3.16	2.95	3.37	2.49	6.68
		16.5	2.22	2.97	4.65	2.73	3.4	2.08	2.65		2.93	2.05	2.51	3.41	3.42	3.61	3.62	2.53	6.68
		17	2.48	2.97	4.65	2.81	3.4	2.08	2.9		2.93	2.1	3.26	3.41	3.42	3.61	3.67	2.77	6.68
		17.5	2.58	3.12	4.65	2.84	3.82	2.08	2.9		2.98	2.21	3.26	3.41	3.42	3.61	3.88	2.77	6.68
		18	2.58	3.22	4.65	2.84	3.83	2.87	2.9		3.08	2.4	3.26	3.41	3.88	3.61	3.95	2.82	6.68
		18.5	2.58	3.22	4.65	3.2	3.83	2.88	2.9		3.08	2.59	3.26	3.41	3.88	3.61	4.04	3.26	6.68
		19	2.58	3.22	4.65	3.2	3.83	2.88	2.9		3.11	2.7	3.26	3.41	3.88	3.61	4.23	3.67	6.68
		19.5	2.73	3.71	4.65	3.2	3.83	2.88	3.22		3.27	2.7	3.26	3.41	3.95	3.61	4.36	3.67	6.68
		20	2.98	3.71	6.12	3.2	3.83	2.88	3.22		3.27	2.7	3.26	3.41	3.95	3.61	4.36	3.67	6.68
		20.5	2.98	3.71	6.12	3.2	3.83	3.98	3.22		3.27	2.7	3.26	3.41	3.95	3.61	4.36	3.67	6.68
		21	2.98	3.71	6.12	3.2	3.83	3.99	3.22		3.27	2.89	3.26	3.41	4.14	3.61	4.36	3.67	6.68
		21.5	2.98	3.71	6.12	3.2	3.83	3.99	3.54		3.27	2.9	3.26	3.41	4.14	3.74	4.36	3.67	6.68
		22	2.98	3.71	6.12	3.2	3.83	4.01	3.54		3.37	2.9	3.26	3.41	4.14	4.06	4.36	3.73	6.68
		22.5	2.98	3.71	6.12	3.2	3.83	4.01	3.54		3.76	3.08	3.26	3.41	4.14	4.06	4.36	3.73	6.68
		23	2.98	3.71	6.12	3.2	3.83	4.01	3.54		3.76	3.08	3.41	3.41	4.17	4.06	4.4	3.73	6.68
		23.5	2.98	3.71	6.12	3.2	3.83	4.01	3.54		3.76	3.08	3.44	3.61	4.2	4.22	4.4	3.73	6.68
		24	3.43	3.71	6.12	3.2	3.83	4.01	3.54		3.76	3.08	3.44	6.37	4.2	4.29	4.4	3.73	6.68
		24.5	3.43	3.71	6.12	3.2	3.83	4.01	3.54		3.76	3.2	3.44	6.37	4.21	4.29	4.62	6.11	6.68
		25	3.44	3.81	6.12	3.2	3.83	4.01	3.54		3.76	3.2	3.48	6.37	4.34	4.29	4.62	6.11	6.68
		25.5	3.44	3.81	6.12	3.2	3.86	4.01	3.54		3.76	3.2	3.48	6.37	4.34	4.29	4.62	6.11	6.68
		26	3.79	3.81	6.12	3.2	3.86	4.01	3.54		3.76	3.2	3.48	6.37	4.37	4.29	4.62	6.11	6.68
		26.5	3.79	3.82	6.12	3.2	3.86	4.01	3.55		3.76	3.66	3.53	6.37	4.37	4.29	4.62	6.11	6.68
		27	3.79	4.11	6.12	3.26	3.86	4.01	3.69		3.76	3.66	3.73	6.37	4.37	4.97	4.62	6.11	6.68
		27.5	3.79	4.11	6.12	3.27	3.86	4.01	3.7		3.88	3.66	3.79	6.37	4.37	5.04	5.08	6.11	6.68
		28	3.79	4.11	6.12	3.29	3.86	4.01	4.08		3.88	3.66	3.79	6.37	4.37	5.04	5.08	6.11	6.68
		28.5	3.79	4.26	6.12	3.64	4.34	4.01	4.08		3.97	4.03	3.87	6.37	4.37	5.04	5.08	6.11	6.68
		29	3.79	4.26	6.12	3.64	4.34	4.01	4.08		3.97	4.05	4.04	6.37	4.85	5.04	5.08	6.11	8.51
		29.5	3.84	4.72	6.12	3.64	4.34	4.01	4.08		4.35	4.19	4.04	6.37	4.85	5.04	5.08	6.11	8.51
		30	3.84	4.72	6.12	4.45	4.36	4.48	4.43		4.35	4.23	4.04	6.37	4.99	5.09	5.47	6.12	8.57
		30.5	3.84	4.72	9.09	4.45	4.36	4.48	4.43		4.35	4.79	4.04	6.37	4.99	7.06	5.54	6.12	8.57
		31	3.84	5.64	9.09	4.45	4.36	4.48	4.43		4.35	4.79	4.04	6.37	4.99	7.06	5.54	6.12	8.57
		31.5	3.84	5.64	9.09	4.45	4.36	4.48	4.43		4.87	4.79	4.04	6.37	4.99	7.06	5.54	6.12	8.57
		32	3.84	5.64	9.09	4.45	4.36	4.48	4.43		5.16	4.79	4.04	6.37	4.99	7.06	5.54	6.12	8.57
		32.5	3.84	5.64	9.09	4.45	4.36	4.48	4.43		5.16	4.79	4.04	6.37	4.99	7.06	5.54	6.12	8.57
		33	3.84	5.64	9.09	4.45	4.36	4.48	4.43		5.16	4.79	4.04	6.37	4.99	7.06	5.54	6.12	8.57
		33.5	3.84	5.64	9.09	4.45	4.36	4.48	4.43		5.16	4.79	4.04	6.37	4.99	7.06	5.54	6.12	8.57
		34	3.84	5.64	9.09	4.45	4.36	4.48	4.43		5.16	4.79	4.04	6.37	4.99	7.06	5.54	6.85	8.57
		34.5	3.84	5.64	9.09	5.91	4.36	4.48	4.43		5.16	4.79	4.04	6.37	4.99	7.06	5.54	8.04	8.57
		35	3.84	5.64	9.09	5.91	4.36	4.48	4.43		5.16	4.79	4.04	6.37	6.21	7.06	5.54	8.04	8.57
		35.5	3.84	5.64	9.09	5.91	4.36	4.48	4.43		5.16	4.79	4.04	6.37	7.13	7.06	5.56	8.04	8.57
		36	3.84	5.64	9.09	5.91	4.36	4.48	4.43		5.16	4.79	4.04	6.37	7.13	7.06	6.41	8.04	8.57
		36.5	3.84	5.64	9.09	5.91	4.36	4.48	4.43		5.16	4.79	4.04	6.37	7.13	7.06	6.41	8.04	8.57
		37	3.84	5.64	9.09	7.37	4.36	4.48	4.43		5.16	4.79	4.04	6.37	7.13	7.06	8.5	8.04	8.57
		37.5	3.84	5.64	9.09	7.37	4.36	4.48	4.43		5.16	8.45	4.04	6.37	7.13	7.06	8.5	8.04	8.57
		38	3.84	5.64	9.09	7.37	4.36	4.48	4.43		5.16	8.45	4.86	6.37	7.13	7.06	8.5	8.04	8.57
		38.5	3.84	5.7	9.09	7.37	4.36	4.48	4.43		5.16	8.45	4.86	6.37	7.13	7.06	8.5	8.04	8.57
		39	4.67	5.7	9.09	7.37	4.36	4.48	7.33		5.16	9.74	4.86	6.37	7.13	7.06	8.5	8.04	8.58
		39.5	5.21	5.7	9.09	7.37	4.36	4.48	7.39		5.16	9.74	5.21	6.37	7.13	7.06	8.5	8.04	9.68
		40	6.66	5.7	9.09	7.37	4.36	4.48	7.39		5.16	9.74	5.21	6.37	7.13	7.06	8.5	10.22	9.69
		40.5	7.03	6.55	9.09	7.37	4.36	4.48	7.39		5.16	9.74	5.21	6.37	7.13	7.06	8.72	10.22	9.69
		41	7.03	7.18	9.09	7.37	4.36	4.48	7.39		5.16	9.74	5.21	6.37	7.13	7.06	8.78	10.22	9.69
		41.5	7.03	7.18	9.09	7.37	4.36	4.48	7.39		5.16	9.74	5.21	6.37	7.13	7.06	10.02	10.22	9.69
		42	7.03	7.18	9.09	7.37	4.36	4.48	7.39		5.16	9.74	5.21	6.37	7.98	7.06	10.2	10.56	9.69
		42.5	7.03	7.18	9.09	7.37	4.36	4.48	7.39		5.47	9.74	5.21	6.37	10.74	7.06	10.2	11.36	9.69
		43	7.03	7.18	9.09	7.37	4.36	5.44	8.35		5.47	9.74	6.45	7.45	10.74	7.06	10.2	11.36	9.69
		43.5	7.03	7.18	9.09	7.37	4.36	5.44	8.35		7.47	9.74	6.51	7.52	10.74	7.06	10.2	11.36	9.69
		44	7.03	7.18	9.63	7.37	5.11	5.44	8.35		7.47	9.74	6.53	7.53	10.74	7.06	10.2	11.36	9.69
		44.5	7.03	7.18	9.63	7.37	5.11	5.44	8.35		7.47	9.74	7.5	8.23	10.74	7.06	10.2	11.36	9.69
		45	7.03	7.18	9.63	7.37	7.08	5.44	8.35		7.47	9.84	7.5	8.23	10.74	7.51	10.2	11.36	9.69
		45.5	7.03	7.18	9.63	7.37	7.11	5.44	8.35		7.47	9.84	7.5	8.23	10.74	7.52	10.2	11.36	9.69
		46	7.03	7.18	9.63	7.37	7.37	5.44	8.35		7.47	9.84	7.5	8.23	10.74	7.52	10.2	11.36	9.69
		46.5	7.03	7.18	9.63	7.37	7.37	5.44	8.35		7.47	9.84	7.5	9.77	10.74	7.52	10.2	11.36	9.69
		47	7.03	7.18	9.63	7.37	7.37	5.44	8.35		7.47	9.84	7.5	9.77	10.74	7.52	10.2	11.36	9.69
		47.5	7.03	7.18	9.63	7.37	7.37	6.85	8.35		7.47	9.84	7.5	9.77	10.74	7.52	10.2	11.36	9.69
	time (h)	48	7.03	7.18	9.63	7.37	7.37	6.85	8.35		7.47	9.84	7.5	9.77	10.74	7.52	10.2	11.59	9.69
	bar graph		WT								Htr2cF327L/Y
	Dark		1.13	2.19	3.465	2.455	1.385	0.92	1.54		1.7	1.585	1.545	1.705	2.72	2.565	2.54	3.025	2.65
	Light		2.385	1.4	1.35	1.23	2.3	2.505	2.635		2.035	3.335	2.205	3.18	2.65	1.195	2.56	2.77	2.195
	24 hr		3.515	3.59	4.815	3.685	3.685	3.425	4.175		3.735	4.92	3.75	4.885	5.37	3.76	5.1	5.795	4.845

[truncated: 6 more sheets: Figure 4k, Figure 4l, Figure 4m, Figure 4n, Figure 4o, Figure 4p]
