# Supplementary material for: Human loss-of-function variants in the serotonin 2C receptor associated with obesity and maladaptive behavior
Source: Nat Med. 2022 Dec 19;28(12):2537–46. doi: 10.1038/s41591-022-02106-5 (PMC9800280; doi:10.1038/s41591-022-02106-5)
Supplement: Source Data Fig. 5 — Statistical Source Data. [file 41591_2022_2106_MOESM5_ESM.xlsx]

## Sheet: Figure 5a
	Social Exploration Time
		WT	Htr2cF327L/Y
		75	102
		31	51
		90	93
		75	14
		73	75
		50	24
		111	38
		27	51
		131	60
		98	25
		84	33
		107	38
		42	25
		85	30
		73	10
			40
			76
			32
			35

## Sheet: Figure 5b
	Non-social Exploration Time
		WT	Htr2cF327L/Y
		162	235
		180	232
		222	302
		287	289
		277	288
		322	360
		252	282
		0	142
		226	130
		281	291
		317	251
		203	232
		250	327
		325	237
		262	266
			223
			215
			253
			357

## Sheet: Figure 5c
	Defensive Time
		WT	Htr2cF327L/Y
		75	53
		130	83
		37	0
		10	96
		58	34
		22	28
		3	43
		0	222
		24	199
		33	78
		0	85
		26	31
		42	40
		7	69
		14	6
			83
			114
			45
			12

## Sheet: Figure 5e
	Offensive Latency
		WT	Htr2cF327L/Y
		420	223
		397	323
		295	420
		350	356
		420	305
		420	420
		420	120
		420	195
		401	253
		420	60
		131	43
		235	12
		54	72
		420	63
		163	21
			159
			276
			133
			311

## Sheet: Figure 5f
	Offensive Number
		WT	Htr2cF327L/Y
		0	2
		6	2
		5	0
		3	2
		0	1
		0	0
		0	4
		0	1
		1	2
		0	5
		5	8
		9	10
		11	3
		0	7
		12	17
			10
			3
			10
			2

## Sheet: Figure 5g
	Offensive Time
		WT	Htr2cF327L/Y
		0	15
		61	26
		55	0
		16	6
		0	3
		0	0
		0	32
		0	5
		8	7
		0	13
		19	35
		84	110
		68	16
		0	76
		56	116
			65
			10
			64
			6

## Sheet: Figure 5h
	Sniffing time: sociability
		WT	Htr2cF327L/Y
		0.722807	0.82808
		0.916388	0.429003
		0.586957	0.368421
		0.974665	0.641148
		0.956683	0.815315
		0.795556	0.753709
		0.888889	0.698675
		0.875

## Sheet: Figure 5i
	Sniffing time: social novelty
		WT	Htr2cF327L/Y
		0.139373	0.582589
		0.565789	0.817043
		1	0.625
		0.360825	0.283784
		0.421769	0.263158
		0.413043	0.596491
		0.222222	0.453453
		0.923077

## Sheet: Figure 5j
	Risk Assessment (Number)
		WT	Htr2cF327L/Y
		12	9
		14	10
		14	10
		18	2
		9	8
		10	10
		10	9
		16	11

## Sheet: Figure 5k
	Risk Assessment (Time)
		WT	Htr2cF327L/Y
		34	27
		55	29
		66	14
		66	7
		47	26
		55	39
		45	24
		74	23

[truncated: 4 more sheets: Figure 5l, Figure 5m, Figure 5n, Figure 5o]
