# Supplementary material for: Human loss-of-function variants in the serotonin 2C receptor associated with obesity and maladaptive behavior
Source: Nat Med. 2022 Dec 19;28(12):2537–46. doi: 10.1038/s41591-022-02106-5 (PMC9800280; doi:10.1038/s41591-022-02106-5)
Supplement: Source Data Extended Data Fig. 2 — Statistical Source Data. [file 41591_2022_2106_MOESM6_ESM.xlsx]

## Sheet: ED Figure 2b
	Number of 5HT2CR+ vesicles
		WT	V2L	N6K	A7V	V61I	I97V	A171V	V208M	N213T	S260G	C266R	Q282H	F327L	T419A
		100	91.4616	99.9286	98.2167	94.6974	88.9486	90.3495	99.6729	109.68	106.831	105.039	100.44	150.572	100.648
		100	97.4192	101.974	114.071	112.972	111.419	106.903	114.454	112.913	130.195	119.439	129.804	171.462	128.494
		100	96.6726	102.278	100.132	102.97	109.06	93.6966	91.6189	104.575	104.38	93.5754	93.9479	133.814	99.1834

## Sheet: ED Figure 2c
	Vesicle area in px2
		WT	V2L	N6K	A7V	V61I	I97V	A171V	V208M	N213T	S260G	C266R	Q282H	F327L	T419A
		100	77.9941	82.4268	81.7966	75.0551	77.1332	70.8239	77.8435	97.6466	91.0425	83.5268	86.1123	132.866	89.0687
		100	87.0423	89.071	99.9371	100.43	93.3731	89.8901	85.6522	100.282	101.869	93.8106	110.806	142.978	99.2315
		100	86.233	86.4823	97.1366	98.5053	96.2304	82.9398	81.0666	93.321	99.4549	94.3308	96.1298	148.458	96.7834
