# Supplementary material for: Human loss-of-function variants in the serotonin 2C receptor associated with obesity and maladaptive behavior
Source: Nat Med. 2022 Dec 19;28(12):2537–46. doi: 10.1038/s41591-022-02106-5 (PMC9800280; doi:10.1038/s41591-022-02106-5)
Supplement: Source Data Extended Data Fig. 3 — Statistical Source Data. [file 41591_2022_2106_MOESM7_ESM.xlsx]

## Sheet: ED Figure 3b
	02 consumption (chow)
				WT								Htr2cF327L/Y
		18:00		51	73	70	79	76	81	75		73	97	98	71	67	81	82	103	86
				55	72	69	87	67	92	77		102	92	94	67	86	88	95	108	85
				58	90	100	103	63	86	114		97	105	96	68	109	108	109	117	121
				58	91	86	103	90	99	86		108	96	110	77	122	114	103	98	114
				73	73	90	102	96	77	91		95	96	112	74	110	107	90	99	88
				71	95	88	90	80	107	116		86	121	96	72	109	104	109	99	114
				57	99	99	108	105	73	91		85	101	113	68	105	101	87	144	100
				73	72	86	109	96	88	126		109	103	113	63	109	104	86	135	102
				55	84	112	100	75	98	106		103	107	85	70	95	94	110	123	116
				71	73	107	84	86	92	110		108	88	88	72	78	95	74	118	111
				64	87	120	89	70	67	108		96	121	121	63	74	92	101	101	108
				75	70	94	92	84	87	98		96	87	98	67	80	109	100	88	89
				46	71	88	84	75	87	90		85	94	88	66	111	83	76	92	103
				63	81	88	96	84	71	107		107	98	94	67	98	96	76	119	99
		6:00		60	67	95	79	85	79	94		97	75	103	62	111	75	83	92	107
				43	82	102	97	101	70	107		97	117	90	63	109	94	88	114	86
				54	67	64	75	89	108	77		102	74	66	63	107	66	133	101	73
				45	66	91	73	66	71	70		68	75	58	54	90	66	81	82	89
				50	71	73	88	58	66	95		75	85	91	58	77	77	77	101	76
				50	65	83	80	72	69	77		62	76	74	77	67	64	72	90	76
				63	56	67	73	79	63	102		62	75	87	64	67	76	108	86	95
				51	78	70	75	64	87	81		82	69	66	56	91	69	83	85	79
				50	67	66	80	65	75	101		64	77	88	58	78	85	79	90	97
				87	65	81	80	68	73	82		66	74	71	58	74	75	97	108	91
				56	64	79	65	69	69	75		73	77	81	55	75	74	77	86	78
				54	69	70	71	70	76	75		77	81	73	59	75	87	88	86	91
				78	59	74	83	66	65	92		65	80	79	65	68	64	92	87	91
				59	72	79	79	73	76	77		74	90	87	60	78	77	79	86	83
		18:00		46	69	70	82	65	67	92		76	90	81	64	76	91	92	105	98
				51	73	69	98	65	91	129		98	95	86	67	90	76	92	93	104
				58	92	98	108	77	96	126		122	101	122	100	124	109	109	121	109
				64	86	99	86	73	82	100		121	112	95	77	110	114	93	114	105
				59	91	76	112	99	89	81		88	85	99	90	105	110	121	130	84
				64	86	108	93	80	81	89		95	107	100	90	110	96	109	102	95
				76	90	103	96	80	107	112		94	89	109	68	95	77	77	91	114
				75	83	84	90	80	99	94		90	107	80	67	82	104	103	130	107
				77	89	109	109	125	73	86		103	112	103	63	96	109	121	108	92
				62	86	89	86	90	93	109		103	82	112	88	95	96	81	102	88
				67	91	112	90	86	72	108		77	76	88	82	91	78	72	144	105
				67	69	96	99	95	79	90		68	99	108	64	80	102	90	127	76
				64	90	81	95	90	95	90		73	102	87	67	73	74	103	134	101
				63	72	90	77	69	74	86		68	95	99	67	88	84	81	126	87
		6:00		54	85	84	98	72	86	77		82	73	90	86	83	103	81	97	96
				64	70	120	77	97	95	87		99	102	101	54	90	79	88	100	78
				59	86	76	69	69	74	69		91	100	65	65	107	82	96	104	104
				55	66	75	104	59	61	100		66	65	79	60	82	69	74	86	76
				52	64	60	81	65	67	82		91	74	75	73	75	87	78	87	75
				57	59	67	68	64	73	98		63	79	97	57	78	91	89	78	87
				59	61	60	69	64	73	78		58	86	61	64	68	81	76	119	83
				52	74	77	92	66	71	82		88	88	69	63	69	78	81	83	79
				60	59	66	75	81	69	91		66	78	74	56	84	69	78	86	83
				55	78	70	79	75	68	79		88	90	68	60	74	76	75	68	75
				45	64	60	70	76	73	102		59	84	64	55	81	77	88	68	75
				50	76	65	82	59	87	78		58	87	71	63	64	73	75	105	84
				42	60	59	78	74	67	75		80	71	86	76	63	76	73	77	76
				46	66	72	77	66	78	87		72	82	86	70	85	72	83	104	92
		18:00		51	67	79	77	73	73	79		85	90	112	54	74	84	73	86	86
		right panel			WT	Htr2cF327L/Y
				28.5	59.0175
				26.9	75.1053
				31.93	83.5965
				32.7	86.6842
				30.1	77.2982
				29	80.0877
				31.6	92.2105
				33		84.8421
				34.5		90.0351
				35.01		89.2456
				29.8		67.1403
				30.6		87.9298
				31.3		86.7018
				32.8		89.2456
				33		101.983
				33.5		92.3158

## Sheet: ED Figure 3c
	CO2 production
				WT								Htr2cF327L/Y
		18:00		46	67	55	71	68	70	63		66	84	81	66	61	74	68	97	81
				46	68	55	78	62	82	68		96	78	84	63	72	81	83	103	77
				52	80	88	98	60	77	106		91	91	88	63	99	100	98	114	109
				54	85	78	98	82	92	79		100	87	98	73	109	102	94	94	102
				68	67	85	99	90	71	81		91	86	104	67	95	96	84	95	73
				65	89	82	84	76	103	106		81	110	88	63	99	91	99	94	102
				50	91	93	101	98	68	82		82	94	103	61	95	87	79	134	90
				68	68	79	103	89	81	115		100	97	104	54	97	92	79	125	93
				56	78	107	96	69	96	99		97	101	76	60	88	85	105	118	107
				67	72	99	79	81	89	105		102	79	81	65	75	84	70	112	102
				59	82	110	80	63	63	99		94	105	107	54	71	79	96	95	97
				70	65	87	78	79	82	90		92	78	86	59	68	92	92	79	81
				39	64	81	78	69	82	84		76	86	75	60	101	75	66	87	96
				54	73	81	87	71	67	99		98	88	83	57	89	88	67	117	89
		6:00		54	62	83	72	76	71	84		89	69	88	56	99	68	73	92	101
				38	75	89	90	94	62	99		88	104	73	52	91	87	79	111	75
				42	61	51	71	77	92	72		91	65	51	51	96	60	125	97	59
				40	56	72	61	58	64	63		60	72	46	44	74	57	67	79	81
				39	66	57	81	48	58	84		71	77	71	46	61	64	62	97	68
				42	61	65	67	64	55	64		57	68	56	61	56	50	56	76	65
				60	52	55	58	72	50	87		55	69	70	50	53	67	93	71	77
				44	65	54	59	58	75	64		68	58	50	44	79	57	65	76	65
				40	54	51	61	55	59	85		49	71	73	46	64	69	61	84	83
				77	52	64	62	58	57	68		51	65	58	45	62	60	85	104	77
				46	55	62	52	57	55	60		66	71	66	48	60	63	61	79	65
				42	63	53	56	55	72	63		68	76	66	52	69	78	75	82	81
				66	51	57	66	50	53	77		56	76	66	55	58	57	77	79	84
				49	62	62	66	66	73	69		65	83	77	57	64	70	61	79	75
		18:00		36	65	53	68	56	62	86		74	83	73	58	69	86	78	101	92
				45	68	59	90	53	77	118		94	91	81	65	83	74	83	89	95
				53	81	88	103	72	87	117		112	96	111	91	106	100	98	117	97
				57	78	92	80	68	77	91		114	105	88	70	97	99	88	108	92
				57	86	74	108	94	86	73		81	82	96	85	95	96	115	129	73
				58	79	102	89	76	75	83		89	106	93	85	104	86	100	98	84
				73	82	95	96	78	105	107		84	87	103	61	88	70	71	82	100
				68	79	76	84	77	95	86		81	107	74	63	78	92	98	125	92
				70	86	100	102	120	68	80		97	108	95	55	93	99	116	103	75
				57	80	84	82	83	90	100		95	79	106	80	92	85	75	94	75
				63	87	104	85	80	70	97		69	74	76	78	88	68	64	137	90
				61	63	87	93	90	77	77		59	93	101	59	77	92	84	121	64
				57	83	74	91	84	89	83		68	101	75	65	69	66	96	128	87
				57	63	83	72	64	70	78		59	91	86	61	86	78	74	116	78
		6:00		50	76	77	90	70	79	68		76	68	82	81	75	95	73	84	85
				57	59	103	70	92	88	77		92	97	88	50	83	72	81	91	67
				49	79	59	57	64	64	58		78	90	54	57	97	78	86	93	94
				47	59	60	93	51	51	90		50	54	64	54	70	64	65	80	59
				42	56	46	72	57	54	72		80	64	64	67	59	76	64	79	62
				48	50	48	58	58	57	86		52	63	84	56	73	81	70	75	71
				49	50	48	56	56	67	66		52	79	53	59	58	74	58	103	67
				41	62	60	76	52	65	68		73	77	58	63	56	68	63	66	65
				45	49	53	58	72	63	80		50	69	65	53	72	65	59	70	67
				47	73	54	63	61	59	63		74	84	60	57	63	73	63	62	61
				40	58	46	54	66	58	84		50	71	58	50	74	70	71	62	62
				40	71	51	69	52	77	69		51	78	66	61	55	69	61	97	72
				34	57	48	66	72	60	62		68	66	80	77	58	68	67	69	66
				39	57	56	72	66	65	77		63	72	81	67	78	66	76	95	85
		18:00		43	63	65	69	70	67	72		81	84	108	51	65	78	70	74	74
			right panel		WT	Htr2cF327L/Y
				28.5	51.8597
				26.9	68.1228
				31.93	71.9298
				32.7	77.5088
				30.1	70.1579
				29	72.2982
				31.6	82.1579
				33		76.5965
				34.5		82.579
				35.01		78.807
				29.8		60.5439
				30.6		78.3509
				31.3		77.5614
				32.8		78.7193
				33		95.0526
				33.5		80.807

## Sheet: ED Figure 3d
	Heat Production
				WT										Htr2cF327L/Y
		18:00		0.252	0.361	0.336	0.391	0.373	0.398	0.364				0.362	0.476	0.474	0.352	0.332	0.401	0.4	0.513	0.429
				0.269	0.359	0.334	0.428	0.334	0.453	0.38				0.509	0.449	0.464	0.335	0.418	0.437	0.465	0.541	0.422
				0.288	0.443	0.493	0.512	0.316	0.426	0.566				0.481	0.512	0.478	0.336	0.539	0.538	0.54	0.587	0.596
				0.288	0.453	0.426	0.514	0.444	0.492	0.428				0.537	0.477	0.54	0.383	0.601	0.561	0.512	0.491	0.562
				0.362	0.362	0.448	0.51	0.477	0.38	0.448				0.473	0.474	0.559	0.364	0.537	0.529	0.446	0.494	0.43
				0.353	0.474	0.437	0.447	0.4	0.537	0.575				0.429	0.597	0.477	0.353	0.538	0.511	0.54	0.493	0.562
				0.278	0.492	0.494	0.539	0.521	0.362	0.448				0.428	0.503	0.559	0.335	0.517	0.493	0.428	0.716	0.493
				0.362	0.361	0.427	0.542	0.475	0.435	0.624				0.54	0.513	0.559	0.307	0.535	0.513	0.427	0.669	0.504
				0.278	0.416	0.559	0.502	0.372	0.491	0.528				0.512	0.532	0.42	0.344	0.472	0.466	0.549	0.617	0.577
				0.352	0.369	0.532	0.417	0.428	0.463	0.55				0.539	0.436	0.437	0.355	0.39	0.466	0.371	0.587	0.551
				0.315	0.433	0.593	0.439	0.345	0.333	0.534				0.483	0.595	0.593	0.308	0.371	0.449	0.503	0.501	0.533
				0.372	0.349	0.467	0.447	0.419	0.435	0.484				0.481	0.428	0.483	0.328	0.39	0.531	0.494	0.435	0.44
				0.223	0.351	0.438	0.419	0.372	0.435	0.448				0.42	0.466	0.428	0.325	0.547	0.41	0.371	0.457	0.512
				0.306	0.399	0.438	0.474	0.41	0.352	0.532				0.53	0.485	0.464	0.326	0.484	0.476	0.372	0.597	0.487
		6:00		0.297	0.333	0.467	0.392	0.417	0.39	0.465				0.481	0.373	0.502	0.308	0.546	0.373	0.41	0.465	0.532
				0.214	0.408	0.502	0.484	0.504	0.344	0.531				0.481	0.576	0.436	0.307	0.529	0.466	0.435	0.574	0.421
				0.26	0.333	0.308	0.373	0.435	0.528	0.382				0.504	0.364	0.315	0.306	0.529	0.326	0.663	0.503	0.354
				0.223	0.324	0.437	0.355	0.326	0.353	0.345				0.333	0.375	0.279	0.261	0.435	0.324	0.392	0.41	0.44
				0.241	0.352	0.353	0.438	0.28	0.324	0.466				0.372	0.421	0.437	0.279	0.372	0.373	0.372	0.504	0.374
				0.242	0.324	0.398	0.39	0.353	0.334	0.373				0.306	0.373	0.353	0.372	0.325	0.307	0.344	0.437	0.373
				0.316	0.277	0.326	0.353	0.391	0.305	0.5				0.307	0.373	0.42	0.307	0.324	0.373	0.528	0.418	0.459
				0.251	0.38	0.335	0.361	0.316	0.426	0.391				0.398	0.335	0.315	0.269	0.447	0.334	0.398	0.419	0.382
				0.241	0.325	0.317	0.381	0.316	0.361	0.494				0.305	0.382	0.427	0.279	0.378	0.41	0.38	0.448	0.475
				0.427	0.313	0.391	0.382	0.334	0.352	0.4				0.314	0.362	0.344	0.28	0.361	0.362	0.477	0.54	0.445
				0.27	0.315	0.381	0.316	0.335	0.334	0.362				0.362	0.381	0.392	0.27	0.363	0.363	0.373	0.428	0.381
				0.26	0.342	0.335	0.343	0.335	0.38	0.364				0.38	0.402	0.362	0.29	0.373	0.428	0.429	0.429	0.449
				0.379	0.289	0.354	0.4	0.315	0.314	0.449				0.317	0.399	0.382	0.316	0.332	0.316	0.446	0.429	0.449
				0.288	0.351	0.38	0.382	0.361	0.381	0.381				0.361	0.448	0.428	0.298	0.379	0.382	0.38	0.427	0.412
		18:00		0.222	0.344	0.334	0.4	0.317	0.333	0.458				0.382	0.447	0.4	0.317	0.374	0.455	0.447	0.527	0.487
				0.25	0.362	0.335	0.485	0.316	0.445	0.641				0.492	0.475	0.428	0.337	0.445	0.382	0.453	0.466	0.513
				0.287	0.453	0.483	0.539	0.382	0.473	0.626				0.606	0.503	0.604	0.493	0.604	0.539	0.538	0.607	0.539
				0.316	0.425	0.494	0.429	0.363	0.407	0.494				0.603	0.558	0.474	0.379	0.539	0.559	0.464	0.569	0.514
				0.297	0.453	0.382	0.56	0.493	0.446	0.402				0.436	0.427	0.494	0.447	0.52	0.541	0.604	0.654	0.411
				0.315	0.427	0.537	0.466	0.398	0.401	0.444				0.472	0.54	0.496	0.447	0.55	0.475	0.54	0.511	0.468
				0.382	0.444	0.512	0.483	0.4	0.537	0.559				0.463	0.449	0.543	0.335	0.472	0.382	0.381	0.447	0.559
				0.372	0.417	0.417	0.448	0.399	0.494	0.467				0.445	0.542	0.399	0.335	0.408	0.512	0.514	0.651	0.523
				0.38	0.445	0.539	0.54	0.624	0.361	0.428				0.512	0.56	0.511	0.309	0.483	0.541	0.607	0.539	0.447
				0.307	0.428	0.445	0.43	0.447	0.465	0.539				0.51	0.41	0.559	0.434	0.475	0.473	0.402	0.508	0.43
				0.334	0.453	0.557	0.448	0.428	0.362	0.532				0.381	0.381	0.43	0.411	0.456	0.381	0.354	0.717	0.514
				0.333	0.342	0.474	0.492	0.475	0.398	0.439				0.335	0.493	0.538	0.318	0.399	0.504	0.446	0.633	0.371
				0.316	0.445	0.4	0.475	0.446	0.472	0.448				0.362	0.512	0.427	0.336	0.362	0.364	0.512	0.671	0.495
				0.313	0.353	0.447	0.383	0.343	0.37	0.427				0.334	0.477	0.484	0.334	0.444	0.419	0.401	0.623	0.431
		6:00		0.269	0.418	0.417	0.484	0.363	0.424	0.38				0.408	0.363	0.447	0.429	0.409	0.51	0.399	0.474	0.474
				0.317	0.342	0.587	0.382	0.484	0.473	0.427				0.491	0.511	0.494	0.269	0.448	0.392	0.437	0.494	0.383
				0.288	0.425	0.364	0.335	0.344	0.361	0.335				0.446	0.494	0.316	0.318	0.53	0.411	0.473	0.514	0.512
				0.269	0.325	0.361	0.512	0.288	0.297	0.493				0.314	0.317	0.382	0.296	0.4	0.343	0.363	0.426	0.364
				0.251	0.314	0.289	0.399	0.318	0.324	0.401				0.445	0.363	0.364	0.361	0.362	0.427	0.38	0.429	0.362
				0.277	0.287	0.317	0.333	0.316	0.351	0.481				0.307	0.381	0.476	0.288	0.388	0.447	0.427	0.391	0.42
				0.289	0.296	0.288	0.334	0.315	0.362	0.382				0.287	0.428	0.298	0.318	0.334	0.402	0.363	0.584	0.402
				0.251	0.361	0.371	0.447	0.316	0.352	0.398				0.426	0.43	0.336	0.317	0.334	0.381	0.39	0.4	0.383
				0.286	0.287	0.317	0.361	0.401	0.342	0.448				0.314	0.383	0.363	0.279	0.41	0.344	0.373	0.418	0.402
				0.269	0.389	0.335	0.38	0.362	0.333	0.381				0.427	0.446	0.333	0.299	0.363	0.382	0.363	0.336	0.363
				0.222	0.315	0.288	0.334	0.372	0.354	0.493				0.288	0.41	0.315	0.27	0.4	0.381	0.425	0.337	0.363
				0.242	0.38	0.314	0.4	0.289	0.427	0.384				0.287	0.428	0.354	0.317	0.315	0.362	0.362	0.522	0.412
				0.204	0.297	0.287	0.381	0.373	0.332	0.365				0.391	0.351	0.426	0.384	0.314	0.373	0.363	0.381	0.374
				0.222	0.323	0.344	0.381	0.334	0.381	0.429				0.353	0.401	0.428	0.352	0.419	0.355	0.41	0.513	0.457
		18:00		0.25	0.334	0.383	0.38	0.364	0.36	0.391				0.426	0.449	0.56	0.269	0.364	0.416	0.365	0.418	0.42
			right panel		WT	Htr2cF327L/Y
				28.5	0.290123
				26.9	0.371439
				31.93	0.409193
				32.7	0.427228
				30.1	0.382
				29	0.395702
				31.6	0.454456
				33		0.419088
				34.5		0.446246
				35.01		0.438702
				29.8		0.331421
				30.6		0.43307
				31.3		0.427561
				32.8		0.438614
				33		0.506825
				33.5		0.453281
