# Supplementary material for: Human loss-of-function variants in the serotonin 2C receptor associated with obesity and maladaptive behavior
Source: Nat Med. 2022 Dec 19;28(12):2537–46. doi: 10.1038/s41591-022-02106-5 (PMC9800280; doi:10.1038/s41591-022-02106-5)
Supplement: Source Data Extended Data Fig. 4 — Statistical Source Data. [file 41591_2022_2106_MOESM8_ESM.xlsx]

## Sheet: ED Figure 4a
	Body Weight (HFD)
			WT								Htr2cF327L/Y
		19	33.55	34.77	31.73	30.96	33.15	29.28	30.36		35	33.23	35.64	35.16	33.3	33.65	35.43	32.06	31.8
		20	36.31	37.8	34.5	33.53	36.05	31.98	33.77		38	37.8	38.71	39.87	35.54	36.5	38.98	34.83	35.48
		21	39.76	39.83	36.2	35.6	38.7	32.75	35.94		41.62	40.6	43.44	43	39.71	40.2	41.53	38.57	38.97
		22	41.68	42.5	38.26	36.58	41.39	35.32	37.84		45.6	44.4	46.86	48	42	44.1	43.06	40	42.1
		23	44.22	45.46	39.79	38.5	43.66	37.75	40.8		46.93	48.71	48.74	51.06	43.92	47	45.13	44.18	46.14
		24	46.67	46.45	40.67	40.58	44.62	39.28	41.63		49.22	50.19	50.05	54.19	46.07	50.33	46	45.29	48.43
		25	48.56	48.12	41.12	42.39	45.96	40.44	43.26		49.52	51.59	50.8	54.66	47.65	52.25	47.16	46.58	48.05
		26	48.61	48.94	41.82	44.54	46.41	41.35	43.76		49.56	52.63	51.22	55.43	51.56	54.14	48.9	50.17	48.5
Age (weeks)		27	48.49	47.1	42.8	46.4	47.06	44.9	45.7		50.59	53.81	52.23	56.64	52.46	55.29	49.77	50	49.4

## Sheet: ED Figure 4b
	Glucose Tolerance Test (GTT)
			WT								Htr2cF327L/Y
		0	163	148	83	158	150	180	128		215	150	158	180	117	156	181	149	194
		15	338	309	254	325	311	374	391		471	360	477	480	382	386	371	428	449
		30	412	352	335	313	326	401	343		570	369	453	588	323	299	580	416	470
		60	408	269	218	261	246	354	254		515	335	395	455	250	268	520	407	481
time (minutes)		120	204	208	102	135	177	195	154		434	185	281	237	177	213	382	165	212

## Sheet: ED Figure 4c
	Insulin tolerance test (ITT)
			WT								Htr2cF327L/Y
		0	224	123	183	196	206	183	192		206	293	251	229	236	379	215	159	224
		15	182	148	99	86	205	197	173		256	323	329	240	244	421	203	237	255
		30	115	118	79	75	147	129	125		182	138	366	189	129	317	108	197	110
		60	142	62	86	93	179	129	132		111	169	350	191	129	178	124	154	113
time (minutes)		90	157	74	69	131	194	215	147		156	163	313	205	168	164	147	135	128

## Sheet: ED Figure 4d
	XY activity (HFD)
				WT								Htr2cF327L/Y
		18:00		4188	6207	12687	18331	16965	10250	19052		14269	11957	16871	11051	35410	20060	26564	20612	29099
				20702	6751	26205	11302	7540	8177	14154		28158	35174	30677	21357	12666	35190	25561	12094	11624
				12989	4029	27410	6086	8362	4158	6240		14189	26842	23344	21899	25922	30590	8109	10598	18666
				4314	5081	19116	7718	5974	4332	15115		15529	40739	48599	15380	8793	16036	17440	12452	39351
				19212	39860	15587	8238	18451	1574	6340		22939	57258	44859	21938	6797	38761	12574	14579	16408
				9750	9093	19167	12721	7883	3132	4488		15814	41967	46677	33176	27393	27570	34019	18074	29049
				20521	32917	19694	13495	13105	6038	17232		30996	63599	48532	13597	29180	54516	27656	13502	14605
				30654	21803	24226	7178	4287	5857	34860		28653	62387	36376	21056	6418	8304	37251	29876	33621
				26686	26669	15153	7749	10704	2677	13221		5597	45167	30482	35053	6231	22053	10886	9424	26259
				24106	17568	22082	27136	23169	10604	7724		20690	16226	8340	28052	69693	22569	2682	2113	4954
				9643	2567	19336	2843	18118	6705	3630		27240	10789	13668	6641	41336	67094	27105	7392	13701
				16150	5796	41180	17524	3755	7246	5168		26025	11677	10935	6623	9321	24011	21695	31958	15595
				25332	5545	17778	12747	4531	8643	7769		3053	11715	17238	13337	11102	41163	16410	2940	10502
				33180	40491	27309	19848	43284	27705	14473		17449	37833	48384	3871	47246	31852	32486	19269	20818
		6:00		2984	7769	51052	22541	569	854	11535		3213	30371	20424	30999	3444	15453	24765	22289	1989
				2227	5127	4773	10090	16575	9390	29722		3026	57709	17365	24483	13611	50083	58598	38016	42352
				1787	1551	11714	4043	671	1679	857		2662	545	1390	6938	2895	26813	6862	2184	28980
				5245	5148	6178	21	4962	2380	7238		1365	5478	45501	39467	5898	6510	6657	31598	17367
				15053	2170	331	3527	645	2462	2240		3495	1232	5365	4623	3246	1839	7835	8624	541
				3162	2907	4345	852	3767	5974	1455		2489	1341	1558	1237	5658	5136	22181	19250	4625
				1969	465	1716	10866	4898	75	6193		2001	1200	2403	7174	7559	2882	3174	7679	1937
				919	8931	1403	66	2762	8705	336		7760	8470	1927	232	13411	2978	7138	1433	2096
				1652	752	663	7559	2033	5077	2354		14159	2385	3060	2166	39443	1874	1366	1461	6656
				1339	2727	14180	912	1720	2251	1761		872	1273	6612	1559	598	9424	23904	20810	2618
				4682	979	108	4495	2026	1823	1869		7381	2376	498	480	2303	2794	1717	1042	2442
				602	1536	2220	887	4035	602	1957		1980	1650	2225	2890	3064	4716	4480	2073	2875
				1541	1833	2087	2122	4274	2537	3286		2456	3820	2761	3542	4514	3502	2890	1871	2036
				2819	3309	1852	4181	2807	141	4707		3474	943	5297	1153	2585	3735	1554	3207	12702
		18:00		7432	11465	7599	8144	17022	6591	14473		9222	6360	13244	4560	19146	11489	17934	7182	9415
				8658	15788	19494	8202	3510	11101	5777		15647	10745	33547	38981	17850	46978	21097	12513	12730
				11958	24534	11181	8144	18884	10514	6003		25262	19372	29749	36277	46453	52816	16505	19983	28069
				41643	20062	18007	17828	4617	5875	8836		8364	6536	6366	23716	18927	10464	27210	19892	5618
				5970	18541	13179	12406	17922	4008	3488		6963	55690	51441	48532	7115	4322	3642	8540	15142
				10461	29731	17137	27268	1421	4150	14198		41560	50667	20521	14182	37406	40911	19807	2443	3042
				31222	9254	7451	7196	26407	16093	37758		26095	38456	13998	19005	25391	64519	23500	5405	23026
				30433	46320	25948	41231	3525	24997	29334		1146	41819	41915	48719	61016	42476	26750	20885	49363
				31566	3237	17825	17022	6059	7377	14761		21073	43788	45111	38799	24378	25180	922	2774	9422
				31377	3903	45480	4200	48366	8588	13057		6726	5001	8646	38674	4319	7115	16286	1716	8178
				16535	18627	9500	15027	924	7226	7827		5535	48720	27609	6964	24202	47827	3950	23018	3913
				4791	589	11295	10478	10721	6032	10284		25078	12027	12206	6661	4783	35603	21661	2345	8336
				8887	1306	22333	10883	11947	11352	2004		18438	30520	11115	27201	9480	9046	20829	32450	19280
				47544	27943	16824	19962	6368	22922	6761		6692	2065	6618	27031	27013	34241	22364	3782	18564
		6:00		17654	17471	49579	21640	1284	8541	8619		18092	18387	3633	19229	1228	48777	33018	18168	48997
				3267	43532	16824	28740	26024	17205	2186		1133	53810	2190	19244	14736	3949	50434	38345	13310
				2146	455	7287	1268	1515	1885	21270		14046	23313	6327	1842	1399	3610	26658	19235	4148
				2119	2285	514	1815	1271	7272	1154		1344	5829	2154	5279	5602	7940	18679	16658	911
				11130	5449	2042	845	8982	1601	1496		1235	1368	3311	4691	25054	2790	4730	3432	1090
				1127	685	1485	2176	880	4290	4034		2248	1152	2121	1584	1007	22837	6020	10966	29749
				1678	4108	1898	416	341	1939	822		1285	2142	1196	1033	2515	2527	16368	32095	230
				1762	1826	1633	1992	5388	5852	7367		17839	1233	11839	1090	1674	4694	1037	1920	11797
				209	269	4967	1197	2183	875	15612		13565	425	497	1165	2353	4359	12326	4021	456
				1265	4427	575	717	4508	1556	1617		6771	21796	347	437	2039	8730	1074	3772	371
				4490	668	1743	13182	1819	3524	967		4712	4	1715	1946	1853	22076	8214	15182	2299
				666	790	261	737	8392	2318	2566		6067	634	616	1917	4435	2241	5088	2572	1827
				1824	1471	647	1997	4461	666	4278		3189	844	887	1155	1706	8965	20347	4661	1415
				3435	1253	3905	719	3547	3878	204		1557	1189	863	2855	3413	3035	4106	6382	3400
		18:00		821	3673	1818	4297	1511	1330	1848		3365	95	1792	3842	3490	7675	3577	2159	16543
	right panel			WT								Htr2cF327L/Y
		Dark		18852.6	15839.7	19034.5	13282.9	12597.7	8801.86	11926.7		16957.5	29144.5	25822.8	21937.1	23050.9	30359.7	18843.9	12757.6	17754.9
		Light		3526.89	4639.04	6999.36	5342.96	4369.25	3762.57	5275.07		5336.29	8961.39	5502.93	6800.36	6330.11	10152.5	13615	12105.2	8900.57

## Sheet: ED Figure 4e
	Z activity (HFD)
				WT								Htr2cF327L/Y
		18:00		710	1232	1140	1636	1706	359	1504		897	851	1463	1127	4291	1491	2540	1422	2730
				2694	1542	2657	2271	1819	747	2762		3205	3521	4296	3550	2780	3682	3672	1084	1041
				2211	801	3072	1204	1118	1130	1758		1662	2389	2653	4145	3722	3977	911	1144	1521
				939	1387	1657	1256	558	805	3036		690	4090	5490	2759	1224	1566	1977	1241	2832
				4295	5187	1741	1557	1935	257	1604		1464	4518	4952	4259	606	4692	1478	1297	934
				1955	1407	2468	1895	1057	1015	1486		1020	3670	4470	6028	2829	2444	5645	1972	2645
				3171	3533	2550	2573	1767	921	2435		2246	5877	4918	2727	2642	4655	3387	1434	1323
				3582	2524	3736	1317	634	651	4580		2365	4153	2705	4794	474	608	3832	2931	2632
				2567	3116	1948	889	1681	821	1585		379	3976	1123	6748	627	2531	911	1398	1823
				1971	2118	2029	2428	1779	2167	951		1138	2010	1712	4973	6447	1354	603	137	112
				1223	346	1936	578	1379	818	460		2132	1865	1223	477	1914	6864	3339	393	1204
				3098	948	5764	1653	787	1125	637		2436	1384	1167	486	262	1815	1434	3883	1483
				3757	928	2067	1053	439	1083	1392		403	1557	1708	2522	385	2480	1611	190	877
				3931	5352	4266	1992	5165	1645	1609		1688	4482	3304	960	2539	2623	4413	2853	1781
		6:00		333	549	3679	2362	248	122	1704		148	3008	762	6512	616	1613	3051	2582	80
				175	773	192	449	1050	1068	2156		306	3962	822	3031	1363	2331	5367	3950	2745
				369	219	769	615	247	0	154		362	4	78	707	398	993	478	194	1358
				502	808	649	158	335	142	818		118	494	2621	1669	831	756	474	1850	1158
				500	275	83	277	5	4	917		354	383	324	23	210	176	327	274	5
				115	399	183	100	256	439	486		201	471	181	18	611	187	1225	1376	141
				250	93	103	1024	198	0	999		185	145	563	347	364	140	332	171	274
				25	928	185	111	152	222	64		567	327	154	17	1239	269	534	39	39
				78	116	584	758	122	38	429		890	283	362	141	2738	47	273	90	307
				40	333	692	171	9	9	89		43	381	579	60	25	203	2207	1220	132
				214	201	40	536	103	11	305		223	962	0	30	571	133	146	36	313
				68	264	94	9	166	2	268		81	724	230	89	96	197	296	8	288
				297	486	216	164	180	38	816		78	197	178	110	728	99	477	143	128
				467	513	166	265	22	8	425		99	714	317	55	166	134	270	192	983
		18:00		896	1372	527	1126	1228	676	2132		745	1106	959	629	2029	1104	2031	617	915
				1469	2144	1605	1069	626	833	1279		1027	1330	4174	5039	1595	4496	3816	1298	965
				1980	2655	1002	956	2143	470	2704		1827	2476	3611	5732	4199	6024	2025	1998	2902
				4825	2436	1647	1815	630	750	2660		542	648	898	3283	1474	903	3396	1761	686
				796	2120	2258	779	2277	518	829		210	6304	5428	6888	382	92	716	646	1987
				957	3651	1640	2826	127	849	2139		3529	6603	3069	2529	4549	3403	2987	460	927
				2533	895	448	621	3577	1538	5384		1578	4372	1362	3194	1499	6225	2447	532	2569
				3144	4897	3126	5671	323	2082	3115		89	4800	4522	6548	5960	3481	3151	2724	4953
				3783	172	1272	1414	420	156	1907		1661	4787	2433	4095	2478	2446	750	308	1053
				3250	275	5038	319	4410	395	1717		494	599	718	2546	170	233	3095	135	1419
				1537	1856	692	1678	168	343	1079		287	4789	2824	1651	2288	4637	446	2669	355
				415	90	947	885	845	229	1465		2037	1954	908	899	331	2425	2646	251	943
				1287	308	2562	1390	733	363	693		1642	3527	1454	2836	1005	109	1687	3806	2195
				5409	3277	1551	2585	518	2291	1497		553	809	713	3548	3080	2326	2953	262	2128
		6:00		1768	2046	4029	2672	109	272	1867		1708	2291	272	1875	154	3371	2879	3070	4441
				297	3921	1083	2542	1971	979	1064		83	2990	152	1153	2219	219	4957	3104	912
				79	321	457	80	98	0	1939		1258	1270	891	3	163	430	1426	1305	617
				63	371	187	188	121	476	553		186	1801	260	290	670	526	2030	821	71
				352	391	332	68	800	15	495		106	630	313	251	2143	249	48	21	45
				15	132	356	349	170	418	832		169	521	122	172	171	694	129	51	2367
				90	377	138	139	98	449	368		131	449	94	111	222	535	1342	2239	0
				10	213	179	441	500	601	934		1167	169	563	61	118	347	28	74	1395
				5	79	376	177	99	424	1648		676	61	23	101	366	331	553	95	25
				39	528	132	309	317	277	498		69	1345	5	2	162	388	139	162	14
				117	118	199	1366	150	372	314		86	548	91	92	137	602	309	633	467
				23	161	191	397	463	448	531		204	343	61	196	682	206	323	77	142
				114	240	178	228	126	833	763		66	420	46	68	127	489	1018	249	90
				190	276	524	234	199	403	355		214	506	44	260	288	553	212	111	712
		18:00		67	466	192	397	282	307	533		134	489	106	333	247	746	251	75	2076
	right panel			WT								Htr2cF327L/Y
		Dark		2360.41	1966.72	2122	1580.45	1383.83	873.931	1894.21		1313.1	3066.76	2564.24	3286.38	2138.9	2739.03	2350	1342.1	1690.03
		Light		235.536	540.393	571.286	578.179	296.929	288.214	778.25		349.214	907.107	361	623	627.786	579.214	1101.79	862.036	687.464

## Sheet: ED Figure 4f
	02 consumption (HFD)
				WT								Htr2cF327L/Y
		18:00		136	76	95	100	93	94	114		100	119	124	99	128	128	107	94	109
				127	94	110	114	90	118	127		100	140	132	128	109	137	106	108	101
				165	113	105	128	107	114	132		86	160	155	174	151	161	113	114	107
				160	94	113	118	99	107	161		114	181	174	132	124	141	87	97	84
				153	140	124	118	122	90	165		108	152	129	159	144	128	101	132	114
				153	91	118	114	108	116	122		114	142	164	152	141	145	97	122	97
				131	74	118	95	100	104	124		114	151	152	137	128	127	89	114	94
				147	104	100	127	101	94	128		101	140	142	127	123	142	97	101	104
				174	154	108	114	103	108	141		98	130	118	137	147	119	110	98	128
				170	94	124	127	94	100	127		99	162	147	119	141	117	93	115	84
				167	113	102	105	106	90	141		106	128	124	137	122	144	93	91	85
				184	103	123	123	114	108	117		103	128	128	128	123	118	99	91	98
				180	86	109	113	109	101	137		94	141	127	122	109	131	106	127	100
				182	110	119	117	113	94	133		116	149	145	128	130	122	77	104	100
		6:00		179	99	112	104	94	90	115		108	149	137	105	151	154	75	104	90
				180	100	112	144	123	91	137		114	150	117	119	128	175	121	94	91
				149	94	106	101	95	85	106		91	151	153	118	190	135	107	104	107
				110	86	93	94	94	81	114		77	108	118	120	161	114	105	99	101
				141	86	98	96	103	85	124		81	116	118	131	129	137	120	100	104
				138	90	95	100	86	84	118		85	117	113	153	108	128	102	96	103
				149	84	90	94	93	85	118		105	102	132	99	129	112	106	98	88
				133	90	101	116	76	91	129		84	151	111	108	130	182	96	100	67
				134	88	97	95	88	92	106		86	116	99	113	99	120	99	105	107
				118	86	98	92	99	89	112		89	136	105	98	119	135	98	98	106
				118	84	90	95	84	85	114		91	113	108	115	114	127	114	100	127
				119	95	96	94	94	91	108		95	108	108	117	108	141	110	90	94
				145	90	94	100	98	91	113		93	128	114	104	107	124	110	80	94
				118	90	91	102	84	106	114		92	140	116	105	128	172	120	94	99
		18:00		134	93	96	104	99	95	108		95	122	127	110	101	116	119	107	100
				123	84	90	99	86	118	131		87	135	146	126	139	124	114	96	94
				146	100	113	122	113	94	136		84	154	165	131	152	164	101	94	104
				153	115	111	124	106	108	127		113	153	139	145	148	137	91	91	107
				159	119	127	124	123	113	151		109	149	138	141	120	105	87	104	95
				172	104	94	104	124	108	116		100	146	142	138	145	122	91	128	117
				163	106	102	129	106	102	138		106	165	168	140	122	145	99	82	106
				150	105	101	114	94	108	132		94	151	153	131	123	132	106	126	91
				180	91	94	126	102	108	155		104	133	141	120	115	132	92	85	105
				164	125	114	114	113	99	137		122	184	128	148	147	118	97	91	104
				155	115	129	131	116	98	111		104	151	141	133	137	155	87	100	104
				192	134	108	102	99	99	141		114	144	170	133	105	125	87	76	77
				184	127	98	114	119	94	126		98	171	139	135	111	137	61	84	106
				182	85	114	114	104	113	132		90	138	160	119	141	117	77	105	100
		6:00		183	90	88	98	94	83	122		112	139	125	126	145	131	85	74	96
				191	89	119	102	125	78	141		91	161	136	141	119	117	65	82	102
				158	79	97	89	92	82	106		99	126	120	105	195	154	112	102	92
				133	69	88	95	82	86	98		100	112	111	89	171	129	98	88	88
				127	76	88	102	87	87	103		106	106	134	107	113	136	81	105	100
				131	98	84	83	81	83	105		84	112	150	106	105	109	89	81	97
				121	74	86	93	78	107	102		97	111	108	100	126	107	104	110	88
				116	85	99	100	80	85	104		114	132	109	128	105	108	108	89	90
				130	73	91	90	86	81	108		91	109	107	97	94	110	118	100	94
				126	72	88	94	84	85	104		104	108	130	108	112	113	114	96	94
				172	72	121	96	82	91	111		95	108	114	95	113	124	108	100	100
				117	69	99	94	86	105	104		92	113	114	139	108	109	118	94	96
				151	78	91	91	76	84	101		80	114	114	115	108	114	106	90	110
				129	71	96	84	95	80	111		93	123	126	109	124	124	108	96	95
		18:00		145	71	90	95	90	94	125		95	127	132	105	118	124	110	107	96
		right panel			WT	Htr2cF327L/Y
				49.46	149.947
				43.43	94.3333
				45.69	102.754
				49.87	106.439
				42.84	98.1053
				47.28	95.6491
				48.24	122.509
				47.71		98.5439
				53.81		135.175
				56.64		131.526
				48.56		122.877
				52.23		127.772
				52.46		130.772
				55.29		99.8421
				50.59		99.1754
				44.88		98.7895

## Sheet: ED Figure 4g
	CO2 production (HFD)
				WT								Htr2cF327L/Y
		18:00		112	62	76	80	76	73	90		83	93	97	81	100	105	91	75	86
				100	75	90	92	71	93	104		79	119	103	103	83	114	93	85	77
				131	92	81	102	90	89	105		70	134	126	143	118	134	95	90	89
				131	76	92	94	81	86	130		90	147	145	103	97	116	75	75	68
				127	111	99	94	96	71	131		84	120	100	129	115	103	86	104	91
				123	70	94	90	86	93	98		92	110	136	122	114	121	82	98	76
				104	61	93	71	79	84	99		89	125	121	110	105	101	77	89	75
				118	84	78	104	83	75	102		78	112	114	102	97	113	82	77	84
				145	128	86	89	84	88	117		79	103	94	110	119	92	94	77	102
				139	74	100	102	76	82	103		82	127	119	91	116	96	79	93	68
				135	94	75	80	86	72	114		86	101	99	112	97	121	82	71	66
				148	85	100	101	93	87	94		87	104	104	101	102	95	84	69	79
				143	68	86	92	90	78	112		75	116	105	96	86	108	94	102	80
				145	86	93	97	92	75	109		92	120	117	104	108	100	68	83	80
		6:00		144	75	87	84	75	74	91		85	119	109	84	118	131	66	83	74
				144	79	89	115	98	71	113		93	125	96	93	101	144	99	78	71
				118	77	83	78	72	66	84		70	121	132	93	148	110	89	84	87
				85	71	79	77	76	62	91		59	84	93	97	129	93	89	82	80
				115	70	79	79	84	66	99		64	101	93	108	98	112	103	81	84
				113	73	73	82	68	65	95		67	90	94	119	82	103	89	80	87
				124	70	76	77	77	65	96		89	81	107	75	101	91	92	79	71
				109	73	80	94	62	69	106		68	124	85	84	102	152	86	79	53
				112	69	81	74	70	72	83		67	93	78	88	76	95	87	90	84
				95	68	79	75	75	68	90		70	116	87	78	99	114	88	82	88
				93	68	74	75	67	65	91		72	93	86	88	90	107	99	79	105
				99	73	78	74	76	69	87		73	86	84	96	88	118	99	74	77
				119	74	76	81	78	69	93		72	102	92	82	89	102	96	66	79
				99	72	70	83	67	87	91		69	117	93	82	101	144	103	78	83
		18:00		110	77	78	83	82	72	87		75	96	104	90	76	87	99	87	80
				98	68	74	76	70	95	108		68	117	124	101	112	101	98	80	79
				121	78	93	96	94	75	114		69	131	135	107	122	136	86	78	86
				128	88	88	100	85	86	105		95	123	113	117	117	112	78	71	88
				132	88	103	96	101	92	126		89	119	110	113	96	81	75	82	74
				139	84	76	84	100	85	93		81	122	112	109	116	97	78	102	95
				136	86	84	106	85	83	116		86	137	139	112	99	121	84	67	85
				122	79	81	90	75	89	105		76	124	124	104	100	106	92	98	70
				150	69	74	105	80	85	126		86	103	115	90	88	107	82	65	84
				134	94	93	91	92	81	112		98	149	100	116	120	94	84	71	84
				125	87	108	106	92	79	87		84	123	113	106	110	126	75	78	83
				156	97	88	75	77	81	113		92	114	139	105	81	96	75	61	60
				152	97	81	92	96	76	103		80	141	112	104	89	107	55	69	85
				146	63	90	94	84	94	104		73	108	133	93	114	92	67	84	81
		6:00		149	65	70	79	77	64	98		92	113	103	99	117	107	75	62	78
				154	66	100	82	104	64	116		77	135	108	113	96	90	58	67	82
				127	59	76	70	75	67	86		82	99	95	80	160	121	97	82	75
				106	53	72	75	66	68	77		80	89	94	69	136	106	88	71	70
				103	55	73	82	74	66	79		86	86	114	84	85	108	73	88	82
				108	72	69	65	70	63	87		67	91	127	85	89	84	78	70	75
				100	54	70	73	64	82	84		82	92	88	74	100	83	92	89	72
				97	65	78	81	65	65	84		93	104	85	101	82	88	95	70	74
				109	55	72	73	71	63	87		72	85	89	73	77	90	102	80	76
				105	52	73	76	67	65	83		85	87	112	86	96	90	99	77	78
				147	54	98	76	67	70	88		73	87	90	73	94	102	95	80	81
				96	52	75	75	70	87	84		74	96	92	108	85	83	104	77	78
				120	55	72	70	64	68	79		67	94	93	88	89	92	92	75	93
				103	53	79	67	80	63	91		73	103	102	85	100	99	88	76	75
		18:00		114	53	73	71	73	74	95		74	106	105	82	94	100	95	90	77
		right panel			WT	Htr2cF327L/Y
				49.46	122.053
				43.43	73.614
				45.69	82.5965
				49.87	85
				42.84	79.4386
				47.28	75.7193
				48.24	98.8597
				47.71		79.1754
				53.81		109.772
				56.64		106.649
				48.56		97.2105
				52.23		102.088
				52.46		105.983
				55.29		86.421
				50.59		79.8246
				44.88		79.7193

## Sheet: ED Figure 4h
	Heat production (HFD)
				WT										Htr2cF327L/Y
		18:00		0.662	0.368	0.457	0.482	0.453	0.453	0.548				0.485	0.571	0.597	0.481	0.616	0.619	0.671	0.454	0.524
				0.612	0.455	0.531	0.551	0.435	0.568	0.616				0.483	0.684	0.634	0.618	0.521	0.666	0.668	0.52	0.483
				0.794	0.548	0.503	0.618	0.522	0.547	0.636				0.416	0.779	0.751	0.843	0.728	0.781	0.699	0.549	0.52
				0.774	0.454	0.549	0.57	0.482	0.519	0.778				0.55	0.878	0.848	0.635	0.596	0.685	0.575	0.464	0.408
				0.743	0.674	0.597	0.569	0.585	0.434	0.794				0.519	0.733	0.617	0.77	0.696	0.62	0.641	0.635	0.55
				0.737	0.436	0.569	0.55	0.52	0.56	0.589				0.551	0.68	0.796	0.733	0.68	0.705	0.622	0.588	0.466
				0.633	0.361	0.568	0.454	0.482	0.502	0.598				0.548	0.732	0.732	0.663	0.621	0.611	0.585	0.549	0.453
				0.708	0.503	0.481	0.615	0.492	0.454	0.616				0.483	0.674	0.683	0.614	0.594	0.686	0.622	0.482	0.504
				0.848	0.747	0.522	0.548	0.501	0.524	0.684				0.476	0.624	0.569	0.662	0.711	0.569	0.688	0.473	0.616
				0.824	0.453	0.599	0.615	0.454	0.483	0.616				0.482	0.778	0.712	0.569	0.685	0.567	0.603	0.556	0.408
				0.809	0.549	0.483	0.502	0.512	0.435	0.683				0.511	0.616	0.596	0.663	0.588	0.703	0.605	0.436	0.409
				0.888	0.501	0.596	0.595	0.551	0.522	0.567				0.502	0.62	0.618	0.618	0.599	0.57	0.632	0.435	0.476
				0.867	0.414	0.523	0.547	0.528	0.485	0.662				0.455	0.684	0.617	0.587	0.522	0.636	0.671	0.615	0.484
				0.877	0.527	0.57	0.569	0.545	0.455	0.644				0.559	0.721	0.703	0.618	0.632	0.59	0.528	0.503	0.485
		6:00		0.864	0.474	0.538	0.503	0.453	0.436	0.553				0.521	0.718	0.662	0.506	0.726	0.751	0.518	0.501	0.439
				0.87	0.482	0.54	0.694	0.593	0.437	0.665				0.551	0.729	0.568	0.571	0.615	0.85	0.735	0.455	0.437
				0.717	0.456	0.51	0.482	0.453	0.406	0.512				0.436	0.731	0.749	0.567	0.911	0.655	0.67	0.503	0.519
				0.527	0.416	0.455	0.455	0.453	0.389	0.551				0.37	0.52	0.57	0.579	0.776	0.552	0.66	0.482	0.485
				0.681	0.417	0.473	0.464	0.501	0.408	0.598				0.388	0.57	0.569	0.637	0.616	0.665	0.736	0.482	0.501
				0.669	0.435	0.456	0.483	0.416	0.405	0.57				0.409	0.56	0.55	0.735	0.518	0.62	0.651	0.466	0.503
				0.725	0.407	0.437	0.456	0.453	0.407	0.571				0.511	0.492	0.637	0.473	0.618	0.542	0.669	0.475	0.424
				0.644	0.434	0.486	0.561	0.369	0.434	0.626				0.407	0.733	0.53	0.52	0.627	0.885	0.622	0.482	0.323
				0.651	0.425	0.473	0.456	0.424	0.443	0.512				0.415	0.559	0.475	0.542	0.474	0.577	0.633	0.512	0.514
				0.571	0.416	0.473	0.444	0.472	0.425	0.541				0.427	0.663	0.511	0.474	0.577	0.657	0.632	0.475	0.515
				0.566	0.407	0.438	0.456	0.405	0.407	0.55				0.436	0.55	0.521	0.55	0.548	0.618	0.707	0.483	0.618
				0.577	0.455	0.463	0.454	0.453	0.434	0.523				0.455	0.521	0.52	0.568	0.521	0.686	0.689	0.437	0.456
				0.702	0.435	0.455	0.483	0.471	0.435	0.548				0.445	0.616	0.549	0.502	0.521	0.601	0.689	0.387	0.456
				0.575	0.436	0.436	0.494	0.405	0.514	0.551				0.437	0.682	0.561	0.505	0.615	0.838	0.736	0.454	0.484
		18:00		0.65	0.453	0.464	0.503	0.482	0.454	0.522				0.455	0.586	0.616	0.533	0.481	0.552	0.725	0.518	0.484
				0.595	0.408	0.435	0.474	0.416	0.569	0.637				0.416	0.662	0.712	0.608	0.673	0.6	0.707	0.465	0.456
				0.708	0.481	0.549	0.587	0.548	0.454	0.663				0.409	0.751	0.799	0.635	0.733	0.798	0.64	0.456	0.504
				0.745	0.549	0.534	0.598	0.511	0.521	0.617				0.549	0.739	0.671	0.702	0.712	0.665	0.593	0.436	0.519
				0.773	0.567	0.615	0.597	0.596	0.548	0.734				0.53	0.72	0.664	0.681	0.579	0.502	0.575	0.502	0.456
				0.831	0.502	0.453	0.501	0.598	0.519	0.562				0.483	0.711	0.682	0.663	0.702	0.59	0.594	0.616	0.565
				0.794	0.512	0.493	0.626	0.51	0.492	0.671				0.514	0.801	0.816	0.673	0.589	0.705	0.631	0.397	0.514
				0.727	0.501	0.487	0.55	0.452	0.522	0.634				0.455	0.732	0.739	0.632	0.595	0.639	0.669	0.604	0.436
				0.876	0.436	0.454	0.614	0.491	0.521	0.749				0.503	0.636	0.683	0.571	0.55	0.638	0.603	0.406	0.504
				0.795	0.596	0.551	0.549	0.549	0.481	0.664				0.588	0.89	0.616	0.712	0.711	0.569	0.622	0.436	0.503
				0.749	0.549	0.629	0.634	0.558	0.473	0.532				0.503	0.732	0.683	0.642	0.66	0.751	0.576	0.482	0.503
				0.93	0.635	0.522	0.484	0.474	0.481	0.681				0.55	0.693	0.823	0.641	0.502	0.6	0.575	0.369	0.37
				0.894	0.608	0.474	0.55	0.576	0.453	0.61				0.473	0.829	0.671	0.648	0.538	0.657	0.452	0.408	0.513
				0.878	0.405	0.55	0.551	0.501	0.548	0.635				0.436	0.664	0.778	0.571	0.683	0.562	0.528	0.507	0.483
		6:00		0.887	0.426	0.425	0.474	0.454	0.397	0.587				0.541	0.675	0.606	0.606	0.701	0.635	0.566	0.361	0.465
				0.924	0.425	0.581	0.493	0.609	0.378	0.684				0.444	0.785	0.655	0.683	0.576	0.562	0.471	0.398	0.495
				0.765	0.378	0.466	0.426	0.444	0.398	0.512				0.482	0.608	0.579	0.502	0.943	0.74	0.699	0.492	0.446
				0.642	0.331	0.427	0.456	0.396	0.415	0.472				0.483	0.54	0.542	0.427	0.826	0.627	0.633	0.426	0.425
				0.615	0.36	0.427	0.492	0.426	0.415	0.492				0.512	0.512	0.655	0.513	0.539	0.656	0.547	0.512	0.486
				0.635	0.464	0.408	0.398	0.397	0.396	0.512				0.407	0.542	0.731	0.513	0.512	0.524	0.584	0.397	0.466
				0.586	0.35	0.418	0.446	0.378	0.511	0.493				0.474	0.539	0.524	0.476	0.607	0.512	0.66	0.531	0.427
				0.564	0.407	0.476	0.485	0.388	0.408	0.502				0.551	0.635	0.522	0.615	0.503	0.522	0.678	0.427	0.436
				0.634	0.35	0.437	0.436	0.417	0.388	0.522				0.436	0.522	0.522	0.464	0.456	0.532	0.727	0.484	0.456
				0.614	0.341	0.427	0.455	0.406	0.406	0.503				0.502	0.522	0.637	0.522	0.547	0.544	0.707	0.465	0.455
				0.841	0.341	0.588	0.463	0.398	0.436	0.534				0.454	0.52	0.547	0.455	0.549	0.6	0.68	0.483	0.482
				0.567	0.33	0.471	0.454	0.415	0.511	0.501				0.446	0.552	0.552	0.666	0.52	0.521	0.728	0.455	0.466
				0.727	0.368	0.438	0.437	0.369	0.407	0.484				0.389	0.551	0.55	0.549	0.523	0.552	0.669	0.437	0.537
				0.623	0.34	0.465	0.406	0.463	0.386	0.539				0.447	0.599	0.608	0.522	0.597	0.599	0.671	0.463	0.455
		18:00		0.696	0.34	0.435	0.455	0.434	0.454	0.597				0.456	0.617	0.635	0.503	0.569	0.598	0.687	0.52	0.465
		right panel			WT	Htr2cF327L/Y
				49.46	0.725965
				43.43	0.453298
				45.69	0.49614
				49.87	0.513404
				42.84	0.474368
				47.28	0.460754
				48.24	0.592053
				47.71		0.475719
				53.81		0.654088
				56.64		0.636193
				48.56		0.591772
				52.23		0.616281
				52.46		0.632579
				55.29		0.637789
				50.59		0.479053
				44.88		0.477754
