# Supplementary material for: Human loss-of-function variants in the serotonin 2C receptor associated with obesity and maladaptive behavior
Source: Nat Med. 2022 Dec 19;28(12):2537–46. doi: 10.1038/s41591-022-02106-5 (PMC9800280; doi:10.1038/s41591-022-02106-5)
Supplement: Source Data Extended Data Fig. 5 — Statistical Source Data. [file 41591_2022_2106_MOESM9_ESM.xlsx]

## Sheet: ED Figure 5a
	Body Weight (chow) - females
			WT									Htr2cF327L/+
		5	16.87	17.73	16.33	17.18	17.68	16.54	17.5	17.38		17.56	18.04	18.4	18.16	16.15	15.65	17.53	16.37
		6	17.77	17.5	16.6	17.32	17.89	16.7	16.5	17.48		17.35	17.4	18.5	17.22	15.7	15.9	17.45	16.5
		7	17.92	18.3	18.46	19.17	18.5	17.4	17.7	17.87		17.6	17.65	19.26	18.28	16.8	16.6	18.6	17.34
		8	18.61	18.7	19.04	18.85	18.65	18.4	18.3	18.54		18.5	19.01	21.07	19.24	17.6	17.2	20.15	16.9
		9	19.62	19.16	20.56	20.22	20.5	18.85	19.74	20.37		20.6	19.84	23.1	19.83	18.1	17.83	21.08	18.9
		10	20.13	20.45	21.58	20.88	21.24	20.22	19.62	21.08		21.8	20.63	24.85	21.46	18.6	17.86	22.1	19.2
		11	20.73	20.89	22.03	22.75	21.66	20.83	20.72	21.39		20.5	21.93	25.35	21.62	19.6	18.4	22.3	20.63
		12	20.73	21.5	22.44	23.9	22.48	21.23	22	21.98		21.4	22.7	27.25	21.9	20.4	18.9	22.4	21.05
		13	22.57	22.73	24.2	26.35	23.37	22.3	22.3	23.64		23.15	23.12	28.9	23.35	20.6	19.6	22.65	21.62
		14	22.77	24.12	24.4	26.83	23.43	22.27	23.12	23.3		23.85	24.3	31.83	23.5	21.3	20.01	22.74	21.43
		15	23.47	23.89	24.66	28.12	23.73	23.15	23.89	24.38		24.4	25.6	34.8	24.02	21.2	19.3	24.33	21.9
		16	23.41	23.82	24.82	28.99	24.31	23.3	24.7	24.03		24.63	26.86	36.57	25.17	22.27	19.64	24.79	22.16
		17	24.22	24.18	25.78	30.29	25.52	23.58	24.87	24.45		24.6	27.45	36.64	25.17	22.43	20.54	25.82	22.16
Age (weeks)		18	24.18	25.28	26.49	30.05	25.68	23.25	24.69	24.33		25.45	27.14	36.82	25.6	22.23	20.86	25.88	22.11

## Sheet: ED Figure 5b
	Weekly chow intake - females
			WT										Htr2cF327L/+
		6	16.83	16.11	16.06	16.37	15.08	15.33	15.91	15.6			17.19	18.46	16.74	16.98	15.85	14.5	15.39	16.54
		7	17.85	16.94	19.04	18.89	17.83	18.88	18.53	18.21			19.84	19.6	18.41	19.82	16.42	18.74	18.79	17.18
		8	19.33	18.05	20.71	18.24	18.39	20.41	19.3	19.41			22.45	21.46	22.91	23.38	15.78	17.04	19.4	18.88
		9	21.13	18.49	23.06	20.01	21.3	16.73	21.76	20.89			26.5	23.08	25.98	24.62	15.07	19.01	20.41	22.28
		10	18.95	18.68	21.7	19.93	19.87	22.49	20.97	19.86			23.43	24.32	25.7	24.5	17	18.57	20.41	21.44
		11	22.5	18.43	24.61	25.07	21.47	23.9	22.48	21.78			21.71	28.91	23.79	26	18.2	19.22	22.29	21.87
		12	23.48	21.79	26.33	29.52	23.32	26.67	24.77	22.76			27.38	30.16	27.26	26.46	20.95	22.5	27.05	24.6
		13	23.98	20.54	26.43	28.15	23.59	25.56	22.53	24.75			27.09	28.33	28.03	28.74	20.95	20.69	22.11	24.73
		14	24.02	22.35	24.48	27.51	24.86	26.51	23.25	22.1			26.93	31.94	32.33	28.07	20.57	21.61	29.42	25.47
		15	25.43	19.84	25.24	27.87	24.14	25.81	22.87	24.11			27.61	30.95	32.56	28.97	20.18	22.14	25.68	24.63
		16	23.68	19.56	24.23	27.12	23.62	24.94	22.08	20.61			28.01	28.67	30.5	29.67	19.79	21.77	23.89	24.18
		17	25.83	21.3	26.81	29.6	24.48	24.72	21.25	22.13			28.25	30.06	27.76	38.47	23.77	21.55	24.24	26.55	25.3
Age (weeks)		18	26.14	24.22	29.27	29.39	25.92	25.4	23.82	25.02			31.04	27.95	29.08	29.32	27.5	23.58	25.17	27.01	29.01

## Sheet: ED Figure 5c
	Body Weight (HFD) - females
			WT									Htr2cF327L/+
		19	26.56	27.82	28.21	32.25	28.19	23.31	25.5	24.33		25.45	27.46	39.23	27.1	26.71	22.11
		20	28.1	30.3	30.3	33	29.1	24.3	28.4	27.23		28	31.97	41.7	30	29	22.74
		21	28.69	30.67	30.45	33.5	30.8	25.3	30.4	30.4		30.3	34.7	43.7	32	30.5	24.2
		22	30.7	32.08	30.62	34.7	32.2	26.3	31.6	32		33.3	37	46.4	34.46	33.4	27.5
		23	31.5	31.8	29.6	35.7	33.18	26.6	33	34		35.3	38.5	47.5	34.65	35.5	30.7
		24	30.05	31.8	29.6	35.7	33.18	26.6	33	34.5		35.3	38.5	47.5	34.65	35.5	31.5
		25	30.25	34.6	30	37	33.2	27.6	34	37.3		38	39.5	47.5	36	36.5	33.8
		26	32	35	31.5	38	34	28.5	35	37.5		39.5	39.5	48.5	39	37.5	35.1
Age (weeks)		27	32.55	37	32.3	38.5	35	29	36.7	38.6		41.5	41.3	47.82	39.9	38.36	38.1

## Sheet: ED Figure 5d
	Body weight gain (HFD) - females
			WT									Htr2cF327L/+
		0	0	0	0	0	0	0	0	0		0	0	0	0	0	0
		1	2.38	2.54	1.72	2.2	2.51	0.06	0.81	2.9		0	0.32	2.41	1.5	0.83	0.63
		2	3.92	5.02	3.81	2.95	3.42	1.05	3.71	6.07		2.55	4.83	4.88	4.4	3.12	2.09
		3	4.51	5.39	3.96	3.45	5.12	2.05	5.71	7.67		4.85	7.56	6.88	6.4	4.62	5.39
		4	6.52	6.8	4.13	4.65	6.52	3.05	6.91	9.67		7.85	9.86	9.58	8.86	7.52	8.59
		5	5.87	6.52	3.11	5.65	7.5	3.35	8.31	10.17		9.85	11.36	10.68	9.05	9.62	9.39
		6	6.07	9.32	3.51	6.95	7.52	4.35	9.31	12.97		12.55	12.36	10.68	10.4	10.62	11.69
		7	7.82	9.72	5.01	7.95	8.32	5.25	10.31	13.17		14.05	12.36	12.68	13.4	11.62	12.99
time (weeks)		8	8.37	11.72	5.81	8.45	9.32	5.75	12.01	14.27		16.05	14.16	11	14.3	12.48	15.99

## Sheet: ED Figure 5e
	Body composition (HFD) - females
			WT									Htr2cF327L/+
		Fat	10.41	16.7	12.21	16.89	14.74	10.83	17.84	12.94		17.5	18.28	23.72	18.78	15.22	17.51
		Lean	19.86	19.97	20.67	20.92	20.09	18.2	18.35	21.09		22.1	21.35	21.54	19.54	19.6	18.87

## Sheet: ED Figure 5f
	Weekly HFD intake - females
			WT									Htr2cF327L/+
		1	18.57	17.06	18.67	18.38	17.63	13.37	13.91	18.88		17.1	18.15	18.96	19.18	14.79	16.27
		2	18.38	20.94	19.87	18.68	17.34	15.79	20.02	22.02		23.91	26.78	22	24.73	23.11	21.87
		3	17.88	16.06	16.7	17.89	16.57	15.81	17.79	19.12		23.86	24.92	22.39	23.9	22.14	21.12
		4	18.22	17.47	17.84	16.72	18.55	14.76	18.33	19.11		27.04	24.71	22.7	22.62	21.74	22.71
		5	20.74	15.06	14.85	17.02	16.33	16.58	17.3	17.76		26.66	30.05	19.8	20.15	24.8	20.46
		6	19.45	20.39	17.81	18.86	16.21	18.37	17.87	18.05		23.1	27.19	20.69	22.26	20.81	20.16
		7	18.82	17.61	20.21	16.4	17.01	16.5	17.8	18.8		23.79	23.55	22.88	23.84	21.4	21.13
time (weeks)		8	20.02	19.99	18.05	15.92	17.16	15.52	17.71	17.05		20.81	31.46	17.9	20.53	21.8	18.21

## Sheet: ED Figure 5g
	Cumulative HFD intake (TSE) - females
				WT									Htr2cF327L/+
		18:00		0	0	0	0	0	0	0	0		0	0	0	0	0	0
				0.35	0.02	0	0.05	0	0	0.31	0		0.04	0.02	0	0	0	0.14
				0.36	0.03	0	0.05	0	0	0.32	0		0.04	0.02	0.26	0	0	0.18
				0.41	0.04	0	0.53	0	0	0.45	0		0.04	0.02	0.28	0.16	0	0.18
				0.69	0.07	0	0.53	0	0	0.45	0.13		0.22	0.1	0.28	0.44	0.02	0.18
				0.69	0.2	0	0.53	0	0	0.68	0.13		0.24	0.28	0.39	0.48	0.02	0.18
				0.69	0.2	0	0.69	0	0	0.68	0.13		0.24	0.55	0.8	0.48	0.18	0.37
				0.69	0.2	0	0.69	0.02	0	0.83	0.24		0.47	0.55	0.8	0.72	0.18	0.37
				0.69	0.2	0	0.69	0.23	0	0.83	0.24		0.76	0.84	0.8	0.73	0.18	0.4
				0.69	0.2	0	0.77	0.23	0	0.83	0.26		0.86	1.17	0.8	1	0.19	0.4
				0.69	0.32	0	0.77	0.23	0	0.92	0.95		0.97	1.34	0.8	1.04	0.43	0.4
				0.69	0.43	0	0.77	0.23	0	0.92	0.95		1.17	1.34	0.8	1.08	0.43	0.5
				0.73	0.5	0	1.12	0.23	0	0.92	0.95		1.17	1.34	0.8	1.08	0.43	0.61
				0.73	0.5	0	1.12	0.23	0	0.92	0.95		1.17	1.34	0.8	1.19	0.43	0.7
				0.73	0.59	0	1.12	0.23	0	0.92	0.95		1.24	1.34	0.8	1.21	0.43	0.72
				0.73	0.62	0	1.12	0.26	0	0.94	0.95		1.47	1.52	1.12	1.33	0.43	0.72
				0.73	0.62	1.06	1.12	0.26	0	0.94	0.95		1.47	1.52	1.12	1.33	0.43	0.72
				0.75	0.62	1.24	1.22	0.37	0	0.94	0.95		1.62	1.56	1.12	1.49	0.45	0.79
				1	0.62	1.24	1.23	0.38	1.09	0.94	0.95		1.62	1.56	1.31	1.49	0.46	0.83
				1	0.92	1.24	1.23	0.45	1.14	1.01	0.95		1.62	1.63	1.31	1.49	0.52	0.83
				1	0.92	1.24	1.27	0.6	1.14	1.18	0.95		1.62	1.63	1.31	1.59	0.53	0.83
				1	1.03	1.24	1.27	0.6	1.14	1.18	0.95		1.69	1.63	1.33	1.59	0.64	0.83
				1	1.03	1.24	1.27	0.6	1.14	1.18	0.95		1.88	2	1.33	1.59	0.64	0.83
				1	1.06	1.32	1.27	0.6	1.14	1.18	0.95		2.15	2	1.62	1.7	0.67	0.83
		6:00		1	1.45	1.44	1.27	0.6	1.14	1.18	1.1		2.17	2	1.62	1.94	0.72	0.83
				1	1.45	1.44	1.27	0.6	1.14	1.18	1.1		2.17	2.09	1.62	2.02	0.72	1
				1	1.45	1.6	1.27	0.78	1.14	1.18	1.1		2.17	2.09	1.66	2.02	0.78	1
				1	1.45	1.65	1.27	0.78	1.14	1.18	1.1		2.33	2.09	1.69	2.02	0.78	1.08
				1	1.45	1.94	1.27	0.78	1.14	1.18	1.1		2.33	2.09	1.69	2.02	0.78	1.08
				1	1.45	1.94	1.27	0.78	1.14	1.18	1.1		2.33	2.09	1.84	2.04	0.78	1.1
				1	1.46	1.94	1.27	0.78	1.14	1.44	1.1		2.33	2.09	1.93	2.04	0.78	1.13
				1	1.54	2.09	1.27	0.78	1.14	1.44	1.2		2.33	2.09	1.93	2.04	0.78	1.13
				1	1.54	2.1	1.27	0.78	1.14	1.44	1.31		2.33	2.15	1.93	2.04	0.78	1.13
				1	1.54	2.11	1.27	0.78	1.14	1.44	1.31		2.33	2.15	1.93	2.1	0.78	1.15
				1	1.54	2.11	1.27	0.78	1.14	1.44	1.31		2.47	2.15	1.93	2.1	0.78	1.15
				1	1.58	2.2	1.27	0.9	1.14	1.44	1.31		2.47	2.15	1.93	2.1	0.78	1.28
				1	1.61	2.2	1.27	0.9	1.14	1.44	1.42		2.47	2.16	2.27	2.1	0.78	1.36
				1	1.61	2.2	1.27	0.9	1.14	1.44	1.42		2.47	2.16	2.27	2.1	0.78	1.36
				1	1.61	2.2	1.27	0.9	1.14	1.44	1.42		2.47	2.17	2.27	2.1	0.88	1.36
				1	1.61	2.45	1.27	0.9	1.14	1.44	1.42		2.47	2.46	2.53	2.1	0.88	1.6
				1	1.76	2.63	1.27	0.94	1.14	1.44	1.42		2.47	2.46	2.54	2.1	0.89	1.6
				1	1.76	2.63	1.27	0.94	1.14	1.44	1.42		2.51	2.46	2.57	2.16	0.99	1.6
				1	1.76	2.63	1.27	0.94	1.14	1.44	1.42		2.73	2.46	2.71	2.17	1.05	1.6
				1	1.76	2.63	1.27	0.94	1.14	1.44	1.42		2.73	2.46	2.71	2.17	1.1	1.6
				1	1.86	2.63	1.29	0.94	1.14	1.44	1.63		2.73	2.5	2.71	2.21	1.17	1.6
				1	1.86	2.63	1.29	0.94	1.14	1.44	1.63		2.73	2.56	2.71	2.21	1.17	1.6
				1	1.86	2.63	1.29	0.94	1.14	1.44	1.63		2.73	2.56	2.71	2.21	1.34	1.6
				1	1.86	2.63	1.29	0.94	1.14	1.77	1.63		2.73	2.56	2.71	2.21	1.37	1.6
		18:00		1.01	1.9	2.63	1.29	0.94	1.14	1.77	1.73		2.73	2.56	2.83	2.21	1.37	1.86
				1.01	1.9	2.67	1.29	0.94	1.14	1.77	1.74		2.76	2.57	3.02	2.39	1.37	1.86
				1.01	1.9	2.67	1.29	0.94	1.14	1.77	1.74		2.91	2.94	3.03	2.43	1.46	1.86
				1.3	2.04	2.74	1.29	0.94	1.14	1.77	1.74		3.09	2.94	3.08	2.62	1.46	1.86
				1.3	2.04	2.76	1.29	0.94	1.14	1.77	2.06		3.22	2.95	3.23	2.78	1.46	1.86
				1.3	2.1	3.1	1.44	0.94	1.14	1.77	2.06		3.22	3.26	3.55	2.81	1.82	1.86
				1.3	2.45	3.57	1.66	0.94	1.14	1.77	2.57		3.29	3.27	3.56	2.92	1.82	1.97
				1.3	2.46	3.57	1.66	0.94	1.14	1.77	2.57		3.82	3.41	3.56	3.05	1.82	2.02
				1.3	2.72	3.61	1.66	1.01	1.14	1.77	2.57		3.82	3.41	3.56	3.21	1.82	2.13
				1.3	2.73	3.63	1.66	1.01	1.14	2	2.68		3.89	3.58	3.63	3.21	1.84	2.13
				1.34	2.73	3.63	1.66	1.01	1.14	2	2.68		3.89	3.77	3.79	3.21	1.84	2.24
				1.34	2.79	3.95	1.67	1.01	1.14	2	2.68		3.89	3.77	3.83	3.31	1.84	2.32
				1.48	2.79	3.95	1.86	1.01	1.14	2	2.68		3.89	4.01	3.84	3.37	1.91	2.4
				1.48	3.01	3.95	1.86	1.27	1.14	2.03	2.68		4.14	4.1	3.85	3.56	1.91	2.4
				1.48	3.01	3.95	1.86	1.28	1.14	2.09	2.68		4.33	4.17	3.87	3.57	1.96	2.55
				1.55	3.3	4.05	2.01	1.28	1.14	2.35	3.05		4.33	4.17	3.88	3.66	2.12	2.59
				1.55	3.3	4.06	2.01	1.28	1.14	2.35	3.05		4.33	4.25	3.89	3.73	2.12	2.59
				1.85	3.3	4.41	2.01	1.28	1.14	2.35	3.08		4.33	4.25	3.95	3.75	2.12	2.59
				1.92	3.3	4.46	2.04	1.28	1.14	2.35	3.18		4.33	4.25	4.04	3.78	2.12	2.59
				1.92	3.3	4.46	2.14	1.28	1.14	2.35	3.18		4.38	4.25	4.1	3.78	2.25	2.66
				1.96	3.3	4.5	2.14	1.28	1.14	2.39	3.18		4.42	4.57	4.24	3.78	2.25	2.69
				1.96	3.34	4.5	2.14	1.28	1.14	2.39	3.18		4.42	4.57	4.25	3.91	2.25	2.8
				1.97	3.34	4.5	2.14	1.28	1.14	2.39	3.18		4.42	4.57	4.59	3.96	2.26	2.86
				2.23	3.35	4.5	2.14	1.62	1.14	2.47	3.18		4.42	4.8	4.61	3.96	2.42	2.86
		6:00		2.23	3.44	4.5	2.14	1.62	1.14	2.53	3.4		4.42	4.8	4.61	4.14	2.42	2.95
				2.23	3.44	4.5	2.14	1.62	1.14	2.85	3.48		4.53	4.8	4.61	4.26	2.42	2.95
				2.23	3.44	4.5	2.14	1.72	1.14	2.85	3.48		4.53	5.05	4.74	4.26	2.47	2.95
				2.23	3.44	4.5	2.33	1.81	1.14	2.85	3.67		4.8	5.05	4.82	4.41	2.57	4.25
				2.23	3.44	4.5	2.33	1.81	1.14	2.85	3.88		4.8	5.05	4.87	4.41	2.57	4.36
				2.35	3.44	4.5	2.33	1.81	1.14	2.85	3.88		4.8	5.05	4.87	4.41	2.57	4.36
				2.35	3.46	4.5	2.49	1.81	1.14	2.85	3.88		5	5.05	4.87	4.41	2.57	4.36
				2.35	3.46	4.5	2.49	1.88	1.14	2.85	3.88		5	5.05	4.87	4.41	2.59	4.46
				2.35	3.61	4.5	2.49	1.93	1.14	2.85	3.88		5	5.05	4.87	4.41	2.59	4.46
				2.35	3.61	4.5	2.49	1.94	1.14	2.85	3.88		5	5.05	4.88	4.41	2.61	4.46
				2.35	3.61	4.5	2.49	2.07	1.14	2.85	3.88		5	5.05	4.88	4.41	2.61	4.46
				2.35	3.61	4.5	2.49	2.07	1.14	2.85	3.88		5	5.05	4.88	4.41	2.94	4.46
				2.52	3.98	4.5	2.49	2.07	1.14	2.85	3.88		5.12	5.05	4.88	4.41	2.95	4.5
				2.52	4.1	4.5	2.49	2.07	1.14	2.85	3.88		5.12	5.05	5.22	4.41	2.95	4.5
				2.52	4.1	4.5	2.49	2.07	1.14	2.85	3.88		5.22	5.11	5.22	4.56	2.95	4.5
				2.52	4.1	4.5	2.52	2.28	1.14	2.85	3.88		5.24	5.11	5.22	4.56	2.95	4.5
				2.52	4.1	4.5	2.52	2.28	1.14	2.85	3.88		5.24	5.11	5.22	4.56	2.95	4.5
				2.56	4.1	4.5	2.52	2.3	1.14	2.85	3.88		5.24	5.11	5.31	4.56	3.22	4.5
				2.56	4.1	4.5	2.52	2.3	1.14	2.85	3.88		5.46	5.11	5.31	4.56	3.25	4.5
				2.56	4.1	4.5	2.52	2.3	1.14	2.85	4.17		5.46	5.31	5.58	4.56	3.25	4.5
				2.56	4.45	4.5	2.52	2.6	1.14	2.85	4.17		5.46	5.31	5.58	4.56	3.25	4.5
				2.76	4.45	4.5	2.52	2.6	1.24	2.85	4.17		5.7	5.31	5.81	4.74	3.25	4.5
				2.76	4.45	4.5	2.52	2.6	1.24	2.85	4.17		5.7	5.31	5.81	4.74	3.42	4.5
				2.76	4.45	4.5	2.95	2.6	1.25	2.93	4.3		5.7	5.46	5.82	4.74	3.42	4.5
		18:00		2.92	4.73	4.5	2.95	2.6	1.79	2.93	4.37		6.22	5.94	6.02	5.12	3.77	4.79
				WT									Htr2cF327L/+
bar graph		Dark		1.11	1.495	1.655	1.06	0.64	0.57	0.97	1.385		1.93	2.12	1.7	1.935	0.885	1.045
		Light		0.35	0.87	0.595	0.415	0.66	0.325	0.495	0.8		1.18	0.85	1.31	0.625	1	1.35
		24 hr		1.46	2.365	2.25	1.475	1.3	0.895	1.465	2.185		3.11	2.97	3.01	2.56	1.885	2.395

## Sheet: ED Figure 5h
	GTT - females
			WT								Htr2cF327L/+
		0	86	113	74	124	30	103	91		95	116	103	115	118	116
		15	272	337	275	366	234	317	340		347	327	228	403	364	364
		30	320	347	310	422	336	377	321		444	396	406	389	386	384
		60	164	232	200	296	156	290	213		308	338	284	307	299	345
time (minutes)		120	113	153	147	183	123	153	137		165	210	206	177	175	199

## Sheet: ED Figure 5i
	ITT - females
			WT									Htr2cF327L/+
		0	135	197	161	152	167	142	159	150		214	171	181	175	181	163
		15	144	121	127	121	133	118	130	92		144	151	150	166	159	123
		30	110	89	92	109	93	90	98	75		75	114	112	142	112	109
		60	146	111	89	93	75	48	74	117		51	105	82	114	125	71
time (minutes)		90	172	115	106	111	129	59	76	130		78	114	96	143	177	65

## Sheet: ED Figure 5j
	XY activity (HFD) - females
				WT									Htr2cF327L/+
		18:00		4863	13747	17155	8233	3932	12912	7433	9476		10481	6717	6601	7175	12074	11198
				5217	1454	3862	249	592	753	1349	5780		1777	6591	2146	1966	1595	540
				2721	13503	1425	13621	5235	6369	1888	3782		6333	5044	17316	19516	19824	2641
				12418	36	28272	2902	12021	13064	6861	3501		13461	9259	7684	34592	3518	27191
				8787	2722	4545	15237	12414	7591	11777	6851		6150	8292	13303	16557	1750	11205
				8101	2208	35334	13427	13388	3957	18101	3597		32709	23842	18992	2889	8426	21881
				4740	29281	20711	34277	6424	23620	9082	13944		31338	16015	23021	16977	19827	10165
				27248	2175	10621	11337	31922	5960	6465	19306		23598	25548	11788	27324	31103	7605
				5050	17454	4591	9132	39665	16596	17093	506		16693	31241	24007	25305	30553	25975
				17369	5867	28656	22097	34996	5298	1909	25893		29260	22793	6869	24949	6029	1201
				4304	17392	25117	30047	21588	2117	13612	3948		20381	2607	13583	21776	2822	38748
				14449	2550	22906	23266	3087	14894	14525	6635		11115	2806	1233	27245	4029	34964
				23497	2754	12440	22556	37056	14455	17967	2286		152	22298	1382	37198	5748	30964
				11643	1691	400	18409	15932	5165	2584	20844		5278	464	7184	2197	2783	36638
				23517	7711	4837	129	18589	15298	8610	1575		3809	14286	2235	7445	29205	1425
				23062	18963	9242	2998	33269	8693	14698	18489		25939	6996	10610	590	26245	7421
		6:00		2914	25395	17805	18918	24092	25729	2607	2768		18871	22630	7018	15115	30365	26779
				17883	27485	26763	471	162	27257	18618	7464		26669	31421	23643	16992	37647	26287
				2807	22321	26232	14465	3916	25230	12211	16130		24833	24098	14714	31914	20488	27862
				2310	1119	9825	1988	3488	18996	6226	6198		1965	17782	135	21611	8968	5413
				1410	8634	344	406	6068	2332	1755	693		572	514	632	10461	2959	514
				1017	38	3752	7094	1007	6672	1588	3244		1197	272	3875	139	1166	6429
				5039	4115	3139	780	2584	19662	684	73		514	9576	5522	106	8065	849
				3145	1606	1305	2999	1475	1978	11348	5097		1519	768	510	514	650	2600
				1129	214	23506	191	13298	7026	1284	6756		595	428	4180	8915	1891	1417
				13671	1680	381	2524	1593	15629	1193	14791		984	4896	498	369	5761	1360
				1109	3083	1983	202	1408	2935	21692	6912		15543	359	581	154	378	15804
				830	14494	776	1088	6991	2067	1400	2114		79	907	10624	1319	14121	778
				1826	944	821	6563	1764	3751	1382	12342		2912	7999	1007	517	22397	3525
				1281	5524	1310	85	172	3220	3122	2955		940	337	4336	9210	597	659
				1978	1236	455	2924	2566	4493	1157	4123		263	431	821	558	627	1948
				1163	13106	2877	285	1052	3486	2282	17956		2619	2951	2526	801	1182	897
		18:00		1385	622	1676	1476	4479	2091	2180	2381		518	1534	3422	646	8216	5741
				2385	4542	1874	505	634	4284	5727	8454		2759	3106	2610	3123	578	3606
				8859	1130	18338	1716	3992	1629	4178	7986		6461	3012	3730	12440	6053	9288
				3706	3662	6033	15238	28191	12365	11059	7440		12461	15748	16700	29936	4245	29959
				10865	16365	28612	26638	11869	38233	1637	20427		24909	24026	6852	28088	3099	9789
				4823	7101	28897	4019	4155	26379	21229	15280		33020	26580	13660	32062	34721	40658
				25070	2734	45375	20227	36519	2336	10136	1671		25662	36056	6045	5986	24162	42883
				11936	9198	33864	22139	22505	4036	3871	22545		4696	34434	9478	15622	36234	648
				13051	26134	41655	14284	19382	14956	6715	31147		14566	39066	1220	24346	13846	18249
				10336	6643	26838	31376	11183	4264	9257	32706		1995	35006	9276	36170	304	54005
				22084	34272	12280	23518	28186	13593	19050	21331		14798	4081	10394	38345	2919	39279
				16622	20381	1570	26727	27571	8292	11619	25273		29047	12108	3318	21491	18283	28282
				8278	3904	1283	25081	4613	628	3938	12706		36045	25035	2620	33609	10665	37968
				10150	2630	40095	20099	42620	1648	20184	101		23277	11499	6101	11711	5747	23038
				5021	17600	30475	1967	26968	15093	1341	7457		13771	31605	3850	628	20867	5347
				7961	9341	37368	4340	21747	10494	20358	4413		28907	12118	15566	7162	1935	15589
		6:00		13643	537	33873	3026	15057	2579	2293	9939		31714	7377	25070	18208	4927	38287
				3088	10782	40515	546	1905	29114	8420	7466		458	5538	19286	11375	51210	26477
				1387	27629	8503	11116	22433	25208	15509	770		4529	20056	1120	19223	34912	16810
				4115	14108	303	4886	641	23592	5512	850		182	15522	942	612	32715	392
				6697	225	341	839	340	855	273	2149		5453	567	6267	362	24659	329
				1711	252	11725	1924	2695	1787	1871	99		1492	1410	2602	7037	413	10187
				4823	5843	486	419	315	2708	2068	320		284	565	1083	12691	6380	3770
				4113	146	302	1836	2610	3804	1052	19322		855	2760	18806	576	6301	432
				1219	2228	3677	22014	2141	25703	9580	1939		600	1017	753	2136	388	19754
				4512	1936	16244	5415	8804	403	17991	48		210	2104	708	802	10385	683
				3637	11638	355	479	394	349	486	496		20482	24600	6981	9984	5261	791
				1825	269	231	2000	2640	1727	1366	3986		887	348	1955	340	851	1735
				2034	2056	2093	1641	2321	1719	12649	1581		679	226	15661	441	1641	740
				745	290	272	3373	1456	15816	772	2901		115	2224	4281	768	5548	16383
				7847	11493	216	1254	4610	509	1828	3845		59	1719	2136	2509	706	381
		18:00		841	134	4762	349	6945	2533	3700	1037		2163	953	11274	1183	2425	844
bar graph				WT									Htr2cF327L/+
		Dark		11234.9	9555.22	18323.3	14602.1	18272.6	9908.22	9576.03	11491.6		15980.2	16244.2	8837.38	17970.8	12418.9	19815.3
		Light		3804.66	6892.5	7661.62	3815.62	4591.97	9652.16	5434.97	5198.88		5319.91	6636.09	6235.84	6466.94	10812	8159.88

[truncated: 4 more sheets: ED Figure 5k, ED Figure 5l, ED Figure 5m, ED Figure 5n]
