# Supplementary material for: Human loss-of-function variants in the serotonin 2C receptor associated with obesity and maladaptive behavior
Source: Nat Med. 2022 Dec 19;28(12):2537–46. doi: 10.1038/s41591-022-02106-5 (PMC9800280; doi:10.1038/s41591-022-02106-5)
Supplement: Source Data Extended Data Fig. 7 — Statistical Source Data. [file 41591_2022_2106_MOESM11_ESM.xlsx]

## Sheet: ED Figure 7a
	Social exploration time - females
		WT	Htr2cF327L/+
		86	44
		110	164
		100	34
		95	110
		106	72
		131	84
		114	39
		112	53
		74	99
		60	51
			103
			26

## Sheet: ED Figure 7b
	Non-social exploration time - females
		WT	Htr2cF327L/+
		328	360
		305	225
		310	363
		310	293
		304	334
		275	323
		293	378
		289	313
		324	304
		356	355
			302
			392

## Sheet: ED Figure 7c
	Defensive time - females
		WT	Htr2cF327L/+
		0	0
		0	0
		2
		0	8
		0	5
		0	0
		0	0
		0	0
		0	31
		0	6
			8
			0
			2

## Sheet: ED Figure 7e
	Offensive latency - females
		WT	Htr2cF327L/+
		420	211
		420	330
		420	126
		335	329
		420	296
		312	420
		420	420
		420	257
		420	336
		420	301
			420
			420

## Sheet: ED Figure 7f
	Offensive number - females
		WT	Htr2cF327L/+
		1	1
		0	0
		0	4
		0	4
		0	3
		0	3
		0	0
		0	5
		0	0
		0	2
			0
			0

## Sheet: ED Figure 7g
	Offensive time - females
		WT	Htr2cF327L/+
		2	14
		0	13
		0	0
		0	6
		0	8
		0	2
		0	0
		0	0
		0	13
		0	0
			3
			0

## Sheet: ED Figure 7h
	Sniffing time: sociability - females
		WT	Htr2cF327L/+
		0.835821	0.726115
		0.610294	0.813559
		0.802632	0.822917
		0.599119	0.660633
		0.857143	0.801653
		0.75	0.924574
		0.901961	0.75
		0.651376	0.646739
		0.751825	0.800971
		0.291667	0.553846
			0.743333
			0.90393

## Sheet: ED Figure 7i
	Sniffing time: social novelty - females
		WT	Htr2cF327L/+
		0.414062	0.833866
		0.525316	0.684211
		0.684647	0.673267
		0.181818	0.536585
		0.34359	0.589286
		0.699387	0.307692
		0.823529	0.207317
		0.614525	0.536697
		0.391304	0.609091
			0.195876
			0.721805
			0.342593

## Sheet: ED Figure 7j
	Risk Assessment (number) - females
		WT	Htr2cF327L/+
		19	9
		12	17
		6	10
		9	17
		5	11
		2	14
		7	6
		7	8
		13	9
		5	10
			12
			2

## Sheet: ED Figure 7k
	Risk Assessment (time) - females
		WT	Htr2cF327L/+
		74.5286	54.8027
		117.227	59.288
		30.971	108.29
		44.3179	130.78
		142.323	35.4596
		0.143393	85.3067
		36.2042	83.0864
		82.0608	117.62
		46.3717	34.2883
		3.2297	44.2323
			68.6522
			0.45374

[truncated: 4 more sheets: ED Figure 7l, ED Figure 7m, ED Figure 7n, ED Figure 7o]
